# Supplementary material for: A study on Chinese consumer preferences for food traceability information using best-worst scaling
Source: PLoS One. 2018 Nov 2;13(11):e0206793. doi: 10.1371/journal.pone.0206793 (PMC6214548; doi:10.1371/journal.pone.0206793)
Supplement: S3 File — (XLSX) [file pone.0206793.s003.xlsx]

## Sheet: BWS total
			(a-pork;b-veg;c-dairy eg:a1-best;a2-worst)
id	province	date	A1_a1	A1_a2	A1_b1	A1_b2	A1_c1	A1_c2	A2_a1	A2_a2	A2_b1	A2_b2	A2_c1	A2_c2	A3_a1	A3_a2	A3_b1	A3_b2	A3_c1	A3_c2	A4_a1	A4_a2	A4_b1	A4_b2	A4_c1	A4_c2	A5_a1	A5_a2	A5_b1	A5_b2	A5_c1	A5_c2	A6_a1	A6_a2	A6_b1	A6_b2	A6_c1	A6_c2	A7_a1	A7_a2	A7_b1	A7_b2	A7_c1	A7_c2	A8_a1	A8_a2	A8_b1	A8_b2	A8_c1
被访者代码	省	调查时间	购买猪肉时最需要的信息	购买猪肉时最不需要的信息	购买蔬菜时最需要的信息	购买蔬菜时最不需要信息	购买乳制品时最需要的信息	购买乳制品时最不需要的信息	购买猪肉时最需要的信息	购买猪肉时最不需要的信息	购买蔬菜时最需要的信息	购买蔬菜时最不需要信息	购买乳制品时最需要的信息	购买乳制品时最不需要的信息	购买猪肉时最需要的信息	购买猪肉时最不需要的信息	购买蔬菜时最需要的信息	购买蔬菜时最不需要信息	购买乳制品时最需要的信息	购买乳制品时最不需要的信息	购买猪肉时最需要的信息	购买猪肉时最不需要的信息	购买蔬菜时最需要的信息	购买蔬菜时最不需要信息	购买乳制品时最需要的信息	购买乳制品时最不需要的信息	购买猪肉时最需要的信息	购买猪肉时最不需要的信息	购买蔬菜时最需要的信息	购买蔬菜时最不需要信息	购买乳制品时最需要的信息	购买乳制品时最不需要的信息	购买猪肉时最需要的信息	购买猪肉时最不需要的信息	购买蔬菜时最需要的信息	购买蔬菜时最不需要信息	购买乳制品时最需要的信息	购买乳制品时最不需要的信息	购买猪肉时最需要的信息	购买猪肉时最不需要的信息	购买蔬菜时最需要的信息	购买蔬菜时最不需要信息	购买乳制品时最需要的信息	购买乳制品时最不需要的信息	购买猪肉时最需要的信息	购买猪肉时最不需要的信息	购买蔬菜时最需要的信息	购买蔬菜时最不需要信息	购买乳制品时最需要的信息
1	1	20160613	1	10	6	10	5	10	4	8	9	7	6	8	2	10	2	10	5	10	3	6	2	7	5	7	4	10	3	10	6	10	1	11	2	6	6	9	1	8	2	8	2	8	1	10	3	10	7
2	1	20160613	10	6	1	8	10	5	4	6	9	8	6	8	5	10	2	10	5	9	3	6	2	6	6	7	4	6	11	6	11	10	11	6	11	6	11	2	4	8	2	8	4	8	9	7	9	7	1
3	1	20160613	5	8	1	8	5	8	4	7	9	8	9	8	4	9	2	9	5	9	3	5	2	5	6	5	4	11	10	11	4	11	1	9	2	9	6	9	4	8	2	8	4	8	1	7	1	7	9
4	1	20160613	1	6	1	10	5	6	4	6	9	4	6	4	2	9	2	5	2	4	2	3	3	5	6	7	11	6	3	6	3	10	9	11	1	6	2	11	2	4	2	8	8	2	1	10	9	7	9
5	1	20160613	1	8	1	8	5	8	9	7	9	8	7	8	10	5	10	5	10	5	2	7	2	7	2	7	3	6	3	6	3	6	9	11	9	11	9	11	4	8	4	8	4	8	10	7	10	7	10
6	1	20160613	1	8	1	6	10	5	9	6	9	6	8	7	2	5	2	5	10	5	2	5	2	5	6	7	3	6	3	6	10	11	1	6	1	6	6	11	2	8	1	8	8	4	1	7	1	7	10
7	1	20160613	1	5	1	5	1	5	9	7	9	7	9	7	2	5	2	5	2	5	3	6	2	6	5	6	4	6	3	6	4	6	2	6	1	6	9	6	4	8	2	8	2	8	3	7	3	7	1
8	1	20160613	6	5	6	1	8	1	4	7	9	7	6	7	10	5	10	5	9	4	5	7	3	7	5	7	4	11	6	11	6	11	1	11	9	11	9	11	4	8	3	8	4	1	3	9	9	7	10
9	1	20160611	1	6	1	8	1	8	4	8	8	8	9	8	4	2	2	5	5	2	2	6	3	6	5	6	4	10	3	10	10	6	2	9	1	6	9	6	2	8	2	8	4	8	3	7	9	7	9
10	1	20160611	1	10	1	10	5	10	9	7	9	8	9	6	2	10	2	10	4	10	3	5	3	5	5	7	10	3	4	6	6	3	2	9	1	9	1	9	1	8	1	8	1	8	3	10	3	10	3
11	1	20160611	8	1	6	10	1	10	4	6	7	9	8	4	4	9	2	10	5	10	3	6	3	7	5	7	3	10	6	10	6	10	1	11	1	9	1	2	4	8	2	8	3	8	3	10	1	10	1
12	1	20160611	10	6	1	6	10	6	4	6	9	8	9	6	4	10	9	10	9	5	3	6	2	6	3	5	4	10	3	10	4	10	11	6	1	6	2	6	1	8	2	8	4	8	1	10	9	7	9
13	1	20160613	1	6	10	6	1	5	9	4	9	4	9	4	9	2	9	2	9	2	5	2	5	2	5	3	11	4	11	4	11	4	9	1	9	1	9	1	1	4	1	4	1	4	1	3	9	3	9
14	1	20160613	1	8	1	10	5	8	4	8	9	8	6	8	4	10	2	10	4	2	3	2	7	2	7	2	4	10	3	10	11	10	1	2	1	2	11	2	1	8	3	8	8	3	1	10	3	10	7
15	1	20160613	1	10	1	10	1	10	4	7	4	7	4	7	2	10	2	10	2	10	3	7	3	7	3	7	11	10	11	10	11	10	9	6	9	6	9	6	4	8	4	8	4	8	9	10	9	10	9
16	1	20160613	1	8	1	10	1	6	4	9	7	8	9	8	4	10	2	5	5	10	2	6	2	5	5	6	11	10	6	3	6	10	11	6	9	6	11	6	4	8	2	8	1	8	1	10	9	10	1
17	1	20160613	5	6	1	6	10	5	9	4	9	6	8	4	9	5	9	2	9	5	3	6	2	6	3	5	3	6	3	6	3	11	2	6	2	6	2	6	2	8	2	8	2	8	3	1	3	1	3
18	1	20160612	1	10	8	6	8	5	4	6	9	7	7	8	2	10	2	5	10	10	2	6	5	5	5	7	4	10	6	11	10	11	1	6	2	11	9	6	3	8	3	8	1	4	3	10	9	7	9
19	1	20160612	1	6	1	6	10	6	4	8	9	7	7	8	2	5	2	5	5	9	2	7	3	6	5	3	11	10	11	10	11	10	2	9	2	9	2	9	2	8	3	8	4	8	10	9	10	7	10
20	1	20160612	1	10	1	6	5	8	8	7	9	4	9	8	4	2	9	4	9	10	3	7	3	7	5	7	3	10	11	6	11	6	1	9	1	9	9	6	1	8	1	8	1	8	3	7	1	7	1
21	1	20160612	6	8	1	8	5	8	9	8	9	8	7	8	9	10	9	10	5	10	3	7	5	7	7	2	3	10	3	10	6	10	2	11	2	11	9	11	2	3	2	4	8	4	9	7	9	7	9
22	1	20160612	1	8	10	6	5	6	9	6	9	8	9	6	9	10	2	5	9	2	5	6	2	6	5	3	11	3	3	4	11	6	9	6	1	6	9	2	1	8	3	4	4	8	9	10	1	10	9
23	1	20160612	1	6	1	1	10	6	9	7	9	8			9	10	2	4	10	4	3	5	2	6	3	6	11	4	3	6	3	10	2	1	9	6	11	6	3	8	3	9	3	9	3	10	1	10	3
24	1	20160612	1	8	10	6	1	8	4	7	9	8	9	7	4	10	9	4	5	10	3	7	6	3	2	5	3	6	3	6	11	3	2	6	2	6	11	6	3	8	2	8	4	8	1	7	3	7	1
25	1	20160612	1	8	1	6	10	8	9	8	9	8	9	8	9	10	2	10	5	10	5	2	5	2	3	2	3	10	6	10	11	10	1	11	9	11	9	11	2	8	3	8	2	8	1	10	9	10	9
26	1	20160612	1	10	1	10	5	10	4	7	9	4	9	4	4	9	2	10	5	2	3	6	2	7	2	7	4	10	11	10	3	10	1	2	9	2	6	2	1	8	2	8	1	8	1	7	9	10	9
27	1	20160612	10	8	10	8	10	8	9	4	9	4	6	4	9	4	9	4	10	4	3	7	3	7	6	7	10	4	10	4	10	4	9	1	9	1	9	1	3	4	2	4	8	4	10	1	10	1	10
28	1	20160612	5	6	1	10	10	1	4	9	9	6	4	7	4	9	9	4	5	10	2	7	3	7	5	7	4	10	3	10	3	6	1	9	1	9	2	1	1	8	1	8	2	1	1	9	1	9	3
29	1	20160612	1	10	1	6	10	1	4	6	9	6	4	6	4	9	10	9	5	10	2	5	2	7	2	7	11	10	6	10	4	10	6	1	2	1	6	11	1	4	8	4	3	4	10	1	7	10	1
30	1	20160612	10	5	1	10	6	10	4	7	9	7	9	7	2	5	2	9	10	9	2	7	2	7	2	7	4	3	11	3	6	3	1	6	2	6	9	2	2	8	2	8	1	8	3	7	1	7	9
31	1	20160612	1	6	1	10	5	6	4	8	9	7	9	7	2	10	2	10	9	2	3	7	2	7	5	2	3	10	3	10	11	3	2	6	9	6	9	2	2	8	3	8	4	8	1	7	9	7	9
32	1	20160612	1	10	1	10	10	6	4	8	9	8	9	8	2	5	2	5	9	5	2	7	2	7	2	7	11	6	11	6	4	6	2	6	2	6	2	6	2	8	2	8	4	8	1	7	9	7	9
33	1	20160612	1	10	6	5	8	2	9	2	6	8	4		4	10	9	2	5	2	5	3	7	6	2	3	11	11	4	6	3	6	2	11	1	9	6	2	3	2	1	4	8	3	7	9	10	3	1
34	1	20160612	1	10	6	10	6	10	4	7	8	7	9	7	2	10	4	10	9	10	3	7	2	7	5	7	6	10	4	10	6	10	1	6	2	6	6	11	3	8	1	8	4	8	1	7	3	7	9
35	1	20160612	1	6	1	6	5	8	4	6	9	6	6	9	4	10	9	10	5	9	3	6	3	6	6	3	4	6	4	6	6	3	1	6	1	6	6	9	1	8	1	8	1	4	1	10	1	10	1
36	1	20160612	1	6	1	6	5	6	4	7	4	7	4	7	4	10	2	10	5	10	5	7	2	7	5	7	4	6	4	6	4	6	1	6	1	6	1	6	1	8	2	8	1	8	1	7	1	7	1
37	2	20160613	1	10	5	10	10	1	4	7	9	8	8	7	4	10	9	2	5	10	5	2	6	7	3	5	3	11	10	6	4	11	2	1	11	6	9	6	3	2	1	4	2	8	1	7	3	7	10
38	2	20160612	1	8	1	8	1	8	4	7	4	7	4	7	2	10	2	10	2	10	3	7	3	6	2	7	4	10	4	10	4	10	1	6	1	6	1	6	1	8	1	8	1	8	1	10	1	10	1
39	2	20160612	10	8	10	8	10	8	9	8	9	8	9	8	4	5	2	5	4	5	2	6	2	6	2	6	4	6	11	6	4	6	11	6	11	6	11	6	1	8	1	8	1	8	9	7	9	7	9
40	2	20160612	1	6	1	10	1	10	4	7	6	7	6	7	2	10	2	10	2	10	2	7	2	7	2	7	4	10	3	10	6	10	2	11	2	11	6	11	2	8	2	8	8	4	1	7	1	7	1
41	2	20160612	1	6	1	8	1	8	4	7	7	6	9	8	4	9	2	5	9	10	3	6	2	6	5	2	4	6	11	4	11	3	1	6	1	6	11	2	11	8	1	4	8	2	1	7	1	9	9
42	2	20160612	1	5		6	1	5	9	4	9	4	9	4	2	4	19	4	9	4	2	6	2	6	2	6	10	4	10	4	10	4	2	11	2	11	9	11	1	4	1	4	1	4	10	7	10	7	10
43	2	20160612	1	6	5	6	1	6	4	8	9	8	9	8	4	9	2	10	9	5	5	3	2	5	5	2	4	10	11	4	11	10	1	6	2	6	9	6	1	8	2	8	3	8	1	10	9	10	9
44	2	20160611	1	8	1	8	1	6	4	8	9	8	9	8	4	10	2	5	5	10	3	6	5	6	5	7	4	6	3	6	3	6	1	11	9	11	1	11	4	8	3	8	2	8	3	7	9	10	9
45	2	20160613	1	8	6	6	5	10	9	7	6	8	7	9	4	5	9	4	5	10	5	3	7	6	2	3	4	10	6	11	3	4	1	2	11	9	6	1	1	2	3	4	8	3	1	3	2	9	10
46	2	20160613	1	10	1	10	1	10	4	9	9	8	4	7	4	2	2	10	10	10	2	7	2	7	2	7	4	10	3	6	4	10	2	9	2	9	2	9	4	8	1	8	1	8	1	9	1	7	1
47	2	20160613	1	6	1	8	1	8	6	9	6	9	6	9	10	2	2	5	5	4	5	3	5	2	5	5	11	3	10	3	11	3	11	2	11	2	11	2	4	2	4	2	4	2	1	7	3	7	1
48	2	20160611	1	1	1	8	6	8	4	8	6	4	9	7	4	4	2	5	5	9	6	5	7	3	2	2	6	10	3	4	11	3	11	9	9	6	6	9	1	8	4	4	1	3	1	10	10	1	9
49	2	20160611	1	5	1	6	1	10	7	6	9	6	7	8	2	10	2	10	5	10	2	6	2	7	5	6	11	10	11	10	11	10	2	6	2	9	1	9	2	8	2	8	1	8	1	10	1	10	1
50	2	20160611	1	6	1	6	1	6	4	7	4	7	4	7	2	10	2	10	2	10	5	7	5	7	5	7	11	6	11	6	11	6	2	6	2	6	2	6	2	8	2	8	2	8	3	7	3	7	3
51	2	20160611	8	10	1	10	1	10	4	6	4	8	4	7	4	10	2	10	5	10	2	6	2	6	5	6	4	10	3	10	3	10	2	6	9	6	2	6	2	8	2	8	2	8	3	10	3	10	3
52	2	20160611	1	5	1	5	1	5	4	7	9	8	6	4	4	10	2	10	5	10	2	5	3	5	6	5	4	10	3	10	6	10	1	9	2	9	6	9	4	8	2	8	4	8	1	10	1	10	7
53	2	20160611	8	6	1	6	10	6	4	6	9	6	9	6	2	10	2	10	2	10	2	7	2	7	2	7	4	10	11	10	11	6	2	9	1	9	2	9	4	8	1	8	2	8	3	10	1	10	9
54	2	20160611	1	10	5	10	5	8	4	6	9	8	9	6	5	10	2	10	5	10	2	6	3	6	5	6	11	10	11	10	11	10	11	6	11	6	11	6	2	1	3	8	8	1	9	10	3	10	7
55	2	20160611	1	10	10	1	5	10	4	8	9	6	9	6	2	10	2	4	9	10	2	6	3	5	2	7	11	10	3	10	11	10	2	1	2	6	9	6	2	8	2	8	2	8	9	7	3	7	9
56	2	20160611	5	1	1	6	1	6	4	6	9	6	9	6	4	2	9	2	9	10	5	7	5	7	5	7	4	3	11	3	11	3	9	2	9	2	9	2	4	3	1	3	1	3	9	3	9	3	1
57	2	20160611	1	8	1	8	5	8	4	6	9	8	9	8	2	10	2	4	5	4	2	7	2	5	5	2	4	6	3	6	11	10	11	9	1	6	11	6	4	8	3	8	4	8	1	7	9	10	9
58	2	20160611	5	8	1	8	6	10	4	7	9	6	6	7	2	10	2	10	5	9	2	3	5	3	6	7	4	11	3	10	6	11	2	11	1	6	9	6	4	8	2	8	2	8	1	7	3	7	3
59	2	20160611	1	10	8	10	1	10	4	9	9	8	8	4	4	5	9	5	5	9	5	3	3	7	7	5	6	11	3	4	6	10	1	2	2	1	11	9	1	2	3	8	4	8	1	10	9	1	9
60	2	20160611	1	6	5	8	10	6	7	6	9	7		8	4	10	2	9	10	10	3	6	3	6	3	6	4	6	3	6	10	11	1	6	2	11	9	11	3	8	2	8	4	8	3	10	1	7	10
61	2	20160611	5	1	1	8	1	6	9	7	9	8	8	4	5	4	9	2	10	4	5	2	3	2	5	7	3	4	3	4	10	4	1	6	9	6	9	11	1	4	2	4	8	2	3	7	3	7	10
62	2	20160611	1	8	1	10	6	8	9	8	9	6	9	6	9	10	9	10	9	10	3	6	3	6	3	6	4	6	4	6	4	6	2	6	2	6	2	6	4	8	4	8	4	8	3	7	3	7	3
63	2	20160611	5	1	6	10	8	6	8	4	6	4	7	9	10	5	9	4	10	2	5	3	6	2	7	5	10	11	6	3	11	4	1	2	11	6	6	9	8	3	2	4	1	2	1	7	9	10	10
64	2	20160611	8	1	10	6	5	10	4	9	6	8	7	9	2	5	2	10	5	9	3	7	2	6	6	5	4	6	3	6	10	11	2	9	1	6	6	11	2	8	3	8	4	8	1	10	3	9	7
65	2	20160611	1	5	1	10	5	10	4	8	6	7	6	9	4	5	2	10	5	9	3	6	2	5	5	6	3	11	6	10	6	11	2	9	1	9	6	11	2	8	1	8	4	8	3	7	1	9	10
66	2	20160611	1	10	8	10	8	10	4	6	4	7	4	7	4	5	2	9	9	2	5	6	2	7	5	7	4	6	3	10	4	6	1	11	2	11	9	6	4	8	3	8	4	8	1	7	9	7	10
67	2	20160611	1	10	1	10	8	6	4	6	4	7	4	6	4	9	2	5	10	2	5	7	2	7	5	7	4	6	3	10	10	6	1	6	2	11	9	6	4	8	3	8	4	4	1	7	1	7	10
68	2	20160611	1	8	1	8		8	4	7			4	7	4	10	4	5	2	9	2	7	6	7	5	7	4	10	10	6	6	3	2	9	1	6	1	9	2	8	1	8	1	8	1	7	1	9	1
69	2	20160611	1	8	6	8	5	8	4	8	9	7	4	8	4	10	2	10	2	5	2	7	2	7	5	7	4	6	3	6	6	4	2	6	1	6	11	9	4	8	2	8	2	8	3	7	3	7	1
70	2	20160611	1	6	1	5	5	8	4	6	9	8	7	8	4	2	2	10	5	9	5	2	7	7	6	3	10	6	3	6	10	6	1	6	11	6	11	6	3	8	1	8	3	8	1	9	1	10	7
71	2	20160611	1	8	5	8	5	8	4	6	9	8	6	8	4	5	9	5	9	2	3	5	2	5	5	6	11	6	11	6	11	6	11	6	11	6	11	6	4	8	2	8	2	8	3	7	1	7	9
72	2	20160611	1	8	1	6	1	10	4	7	9	6	8	7	4	10	2	9	9	10	3	6	2	7	5	6	4	10	3	6	11	10	1	6	2	6	11	6	4	8	2	8	1	8	1	7	9	7	3
73	3	20160612	1	8	1	8	10	8	4	8	9	8	9	8	2	10	2	10	5	10	2	7	2	7	5	7	4	10	3	10	6	10	2	9	1	11	6	9	2	8	2	8	1	8	1	10	1	10	9
74	3	20160612	1	6	1	5	5	8	4	6	9	8	7	6	2	10	2	10	5	10	3	5	2	7	5	3	11	3	3	10	6	3	1	11	9	11	6	2	1	8	1	8	8	3	1	10	9	10	7
75	3	20160612	1	10	1	10	5	8	4	7	9	8	6	7	4	9	2	5	5	2	5	7	5	7	5	7	4	10	11	10	6	4	1	9	1	9	6	2	1	8	1	8	8	4	1	10	1	10	9
76	3	20160612	1	10	5	6	1	8	8	7	9	4	9	8	5	10	2	10	9	10	2	3	3	5	5	6	4	10	4	6	3	6	1	6	2	6	1	11	1	8	1	3	4	8	1	10	1	10	1
77	3	20160612	1	6	1	6	5	8	9	8	9	6	9	7	4	10	4	10	9	10	5	6	2	6	5	7	4	10	3	11	4	11	9	6	9	6	9	6	1	8	1	8	1	8	1	7	1	7	1
78	3	20160612	1	6	1	6	10	6	4	6	9	8	9	6	2	5	2	5	2	5	2	6	2	6	5	6	4	6	3	6	10	6	2	6	1	6	11	6	4	8	1	8	4	8	3	10	1	10	9
79	3	20160611	5	10	1	10	5	8	4	8	9	6	9	8	4	10	2	5	5	2	3	7	2	7	5	2	4	11	3	10	4	3	9	2	2	6	1	11	4	8	3	1	4	8	9	7	3	7	1
80	3	20160611	5	6	6	6	1	10	5	6	4	10	10	10	9	10	2	9	5	4	2	3	6	5	7	2	10	11	4	10	11	4	9	11	6	2	1	6	1	2	4	2	8	4	7	10	3	9	9
81	3	20160611	5	6	10	8	5	6	4	6	9	6	9	7	4	10	2	10	4	10	2	7	2	7	2	7	4	10	3	10	3	6	2	9	2	11	2	6	2	8	3	8	2	8	3	7	3	7	9
82	3	20160611	1	5	1	5	6	5	6	8	6	8	6	8	5	10	9	10	5	10	6	3	6	3	5	3	11	4	3	4	6	4	1	2	9	11	6	11	1	4	2	4	8	4	10	3	3	7	9
83	3	20160611	10	6	1	8	10	6	9	8	9	8	9	6	4	5	2	10	9	5	2	7	3	6	2	5	4	6	11	6	10	6	2	6	1	6	9	6	4	8	1	8	2	8	3	10	1	7	9
84	3	20160611	1	10	8	1	5	10	4	9	8	7	6	7	4	10	2	5	9	10	2	3	2	6	5	7	4	3	3	11	11	10	2	9	1	6	11	1	4	8	2	8	8	4	1	10	3	1	9
85	3	20160611	1	6	1	10	5	6	4	7	9	7	9	7	4	10	2	10	5	10	3	7	2	7	5	7	4	10	3	10	6	10	1	6	2	6	9	6	3	8	2	8	4	8	9	7	3	7	9
86	3	20160611	5	10	1	10	5	8	4	7	9	7	9	7	5	10	2	10	5	9	3	6	2	7	5	7	3	10	3	6	11	10	2	6	1	6	11	6	2	8	2	8	1	8	1	7	1	7	9
87	3	20160611	1	10	1	8	5	10	4	7	9	7	9	7	2	10	2	10	9	10	3	7	2	7	5	7	4	10	3	10	4	10	1	6	1	6	1	6	2	8	1	8	2	8	1	10	1	10	1
88	3	20160611	1	6	10	6	1	6	4	6	9	6	9	6	4	10	9	10	5	10	5	7	2	6	5	6	4	6	3	6	10	6	1	6	2	6	9	6	1	8	2	8	4	8	3	7	1	7	9
89	3	20160611	1	8	1	8	5	8	4	6	9	8	4	8	4	10	2	10	5	10	5	7	2	7	5	7	4	10	3	10	11	10	1	6	1	6	9	6	4	8	2	8	4	8	3	10	1	10	9
90	3	20160611	1	8	1	6	10	8	4	8	4	8	4	8	4	10	4	10	4	10	2	6	2	6	2	6	4	6	4	6	4	6	2	6	2	6	1	9	2	8	2	8	2	8	3	7	3	7	1
91	3	20160611	1	6	1	10	1	6	8	9	4	7	9		5	9	2	4	5	10	6	2	5	7	5	3	4	10	6	3	10	4	6	9	9	11	6	2	1	8	2	8	8	4	7	3	1	7	1
92	3	20160611	1	8	1	8	1	8	4	6	9	6	9	6	4	10	2	10	9	10	2	7	2	7	2	7	4	6	3	6	11	6	1	6	2	6	11	6	4	8	2	8	2	8	1	7	9	7	9
93	3	20160611	1	6	1	6	5	10	4	6	9	6	4	6	2	5	9	5	2	5	2	5	3	5	2	5	4	10	11	10	4	10	11	6	9	6	2	6	1	8	2	8	2	8	3	10	9	10	3
94	3	20160611	8	10	1	6	10	8	9	8	7	4		4	10	5	2	5			5	2	7	5	6	5	10	3	6	11	6	3	1	2	1	2	1	2	1	8	1	8	1	8	9	1	10	7	10
95	3	20160611	1	6	10	6	5	6	4	6	9	6	9	6	4	5	2	5	9	5	2	6	2	6	5	6	4	6	3	6	10	6	2	6	2	6	9	6	4	8	2	8	1	8	1	7	3	10	9
96	3	20160611	10	6	1	6	1	6	4	6	9	6	9	6	10	5	2	5	9	10	3	6	2	6	3	6	3	6	10	6	3	10	1	6	9	6	2	6	4	8	2	8	2	8	7	1	1	7	9
97	3	20160612	1	6	5	6	5	6	9	6	9	6	9	6	9	5	2	10	5	10	2	6	3	6	5	6	4	10	3	10	3	10	2	6	2	6	11	6	2	8	2	8	1	8	1	10	3	10	9
98	3	20160612	1	6	1	6	1	6	4	7	9	7	9	7	4	5	4	5	4	5	3	7	2	6	2	6	10	11	10	11	10	11	2	1	2	1	2	1	3	1	3	1	3	1	10	1	10	1	10
99	3	20160612	10	6	1	5	5	6	4	7	9	6	4	6	4	5	9	5	4	5	3	6	3	6	5	6	4	6	3	6	4	6	11	6	11	6	11	6	4	8	1	8	2	8	9	10	3	10	9
100	3	20160612	1	10	5	10	5	10	9	6	9	6	9	6	2	10	2	10	5	10	3	7	2	7	5	7	3	10	3	10	6	10	1	11	2	6	6	11	2	8	2	8	1	8	3	10	1	10	1
101	3	20160612	1	6	1	8	5	10	4	7	9	7	9	7	4	10	2	10	5	10	2	7	2	7	3	7	4	6	11	6	11	6	2	6	2	6	2	6	4	8	2	8	4	8	9	7	9	7	9
102	3	20160612	1	10	1	10	5	10	4	8	9	8	6	6	4	10	9	10	5	10	2	7	2	7	5	7	4	10	11	10	11	10	1	6	9	6	11	6	4	8	2	8	3	8	1	10	9	10	4
103	3	20160612			1	6	1	6			9	6	8	7			2	10	5	9			2	7	5	7			3	4	6	4			1	9	1	9			1	4	1	4			3	7	1
104	3	20160612	1	8	1	10	10	5	8	4	8	7	9	4	5	10	5	10	5	2	5	2	3	6	6	5	10	4	11	6	10	4	1	9	1	9	11	9	1	4	1	4	8	4	1	7	1	10	10
105	3	20160612	1	10	1	6	5	6	9	6	4	7	9	7	4	9	2	9	2	9	2	5	3	5	6	5	11	10	3	10	11	10	2	6	9	6	9	6	2	8	3	8	8	2	9	10	1	10	9
106	3	20160611	1	5	8	5	10	8	4	6	9	7	9	6	5	4	9	5	9	4	2	6	2	7	5	7	11	6	10	6	11	6	2	6	11	6	2	6	3	8	1	8	4	8	3	7	9	7	9
107	3	20160611	1	6	1		5	6	4	6	7	6	7		4	5	5	10	5	10	5	6	5	6	7	6	4	6	10	6	4	6	1	9	2	6	11	6	1	8	2	3	8	1	1	9	2	3	8
108	3	20160612	6	10	6	10	6	10	9	7	9	7	9	7	9	10	9	10	9	10	5	7	2	7	5	7	11	10	3	10	11	10	11	1	2	11	11	6	3	8	3	8	8	4	10	3	1	10	9
[truncated: 30 more columns]

## Sheet: pork
			(a-pork;b-veg;c-dairy eg:a1-best;a2-worst)
id	province	date	A1_a1	A1_a2	A1_b1	A1_b2	A1_c1	A1_c2	A2_a1	A2_a2	A2_b1	A2_b2	A2_c1	A2_c2	A3_a1	A3_a2	A3_b1	A3_b2	A3_c1	A3_c2	A4_a1	A4_a2	A4_b1	A4_b2	A4_c1	A4_c2	A5_a1	A5_a2	A5_b1	A5_b2	A5_c1	A5_c2	A6_a1	A6_a2	A6_b1	A6_b2	A6_c1	A6_c2	A7_a1	A7_a2	A7_b1	A7_b2	A7_c1	A7_c2	A8_a1	A8_a2	A8_b1	A8_b2	A8_c1
被访者代码	省	调查时间	购买猪肉时最需要的信息	购买猪肉时最不需要的信息	购买蔬菜时最需要的信息	购买蔬菜时最不需要信息	购买乳制品时最需要的信息	购买乳制品时最不需要的信息	购买猪肉时最需要的信息	购买猪肉时最不需要的信息	购买蔬菜时最需要的信息	购买蔬菜时最不需要信息	购买乳制品时最需要的信息	购买乳制品时最不需要的信息	购买猪肉时最需要的信息	购买猪肉时最不需要的信息	购买蔬菜时最需要的信息	购买蔬菜时最不需要信息	购买乳制品时最需要的信息	购买乳制品时最不需要的信息	购买猪肉时最需要的信息	购买猪肉时最不需要的信息	购买蔬菜时最需要的信息	购买蔬菜时最不需要信息	购买乳制品时最需要的信息	购买乳制品时最不需要的信息	购买猪肉时最需要的信息	购买猪肉时最不需要的信息	购买蔬菜时最需要的信息	购买蔬菜时最不需要信息	购买乳制品时最需要的信息	购买乳制品时最不需要的信息	购买猪肉时最需要的信息	购买猪肉时最不需要的信息	购买蔬菜时最需要的信息	购买蔬菜时最不需要信息	购买乳制品时最需要的信息	购买乳制品时最不需要的信息	购买猪肉时最需要的信息	购买猪肉时最不需要的信息	购买蔬菜时最需要的信息	购买蔬菜时最不需要信息	购买乳制品时最需要的信息	购买乳制品时最不需要的信息	购买猪肉时最需要的信息	购买猪肉时最不需要的信息	购买蔬菜时最需要的信息	购买蔬菜时最不需要信息	购买乳制品时最需要的信息
1	1	20160613	1	10	6	10	5	10	4	8	9	7	6	8	2	10	2	10	5	10	3	6	2	7	5	7	4	10	3	10	6	10	1	11	2	6	6	9	1	8	2	8	2	8	1	10	3	10	7
2	1	20160613	10	6	1	8	10	5	4	6	9	8	6	8	5	10	2	10	5	9	3	6	2	6	6	7	4	6	11	6	11	10	11	6	11	6	11	2	4	8	2	8	4	8	9	7	9	7	1
3	1	20160613	5	8	1	8	5	8	4	7	9	8	9	8	4	9	2	9	5	9	3	5	2	5	6	5	4	11	10	11	4	11	1	9	2	9	6	9	4	8	2	8	4	8	1	7	1	7	9
4	1	20160613	1	6	1	10	5	6	4	6	9	4	6	4	2	9	2	5	2	4	2	3	3	5	6	7	11	6	3	6	3	10	9	11	1	6	2	11	2	4	2	8	8	2	1	10	9	7	9
5	1	20160613	1	8	1	8	5	8	9	7	9	8	7	8	10	5	10	5	10	5	2	7	2	7	2	7	3	6	3	6	3	6	9	11	9	11	9	11	4	8	4	8	4	8	10	7	10	7	10
6	1	20160613	1	8	1	6	10	5	9	6	9	6	8	7	2	5	2	5	10	5	2	5	2	5	6	7	3	6	3	6	10	11	1	6	1	6	6	11	2	8	1	8	8	4	1	7	1	7	10
7	1	20160613	1	5	1	5	1	5	9	7	9	7	9	7	2	5	2	5	2	5	3	6	2	6	5	6	4	6	3	6	4	6	2	6	1	6	9	6	4	8	2	8	2	8	3	7	3	7	1
8	1	20160613	6	5	6	1	8	1	4	7	9	7	6	7	10	5	10	5	9	4	5	7	3	7	5	7	4	11	6	11	6	11	1	11	9	11	9	11	4	8	3	8	4	1	3	9	9	7	10
9	1	20160611	1	6	1	8	1	8	4	8	8	8	9	8	4	2	2	5	5	2	2	6	3	6	5	6	4	10	3	10	10	6	2	9	1	6	9	6	2	8	2	8	4	8	3	7	9	7	9
10	1	20160611	1	10	1	10	5	10	9	7	9	8	9	6	2	10	2	10	4	10	3	5	3	5	5	7	10	3	4	6	6	3	2	9	1	9	1	9	1	8	1	8	1	8	3	10	3	10	3
11	1	20160611	8	1	6	10	1	10	4	6	7	9	8	4	4	9	2	10	5	10	3	6	3	7	5	7	3	10	6	10	6	10	1	11	1	9	1	2	4	8	2	8	3	8	3	10	1	10	1
12	1	20160611	10	6	1	6	10	6	4	6	9	8	9	6	4	10	9	10	9	5	3	6	2	6	3	5	4	10	3	10	4	10	11	6	1	6	2	6	1	8	2	8	4	8	1	10	9	7	9
13	1	20160613	1	6	10	6	1	5	9	4	9	4	9	4	9	2	9	2	9	2	5	2	5	2	5	3	11	4	11	4	11	4	9	1	9	1	9	1	1	4	1	4	1	4	1	3	9	3	9
14	1	20160613	1	8	1	10	5	8	4	8	9	8	6	8	4	10	2	10	4	2	3	2	7	2	7	2	4	10	3	10	11	10	1	2	1	2	11	2	1	8	3	8	8	3	1	10	3	10	7
15	1	20160613	1	10	1	10	1	10	4	7	4	7	4	7	2	10	2	10	2	10	3	7	3	7	3	7	11	10	11	10	11	10	9	6	9	6	9	6	4	8	4	8	4	8	9	10	9	10	9
16	1	20160613	1	8	1	10	1	6	4	9	7	8	9	8	4	10	2	5	5	10	2	6	2	5	5	6	11	10	6	3	6	10	11	6	9	6	11	6	4	8	2	8	1	8	1	10	9	10	1
17	1	20160613	5	6	1	6	10	5	9	4	9	6	8	4	9	5	9	2	9	5	3	6	2	6	3	5	3	6	3	6	3	11	2	6	2	6	2	6	2	8	2	8	2	8	3	1	3	1	3
18	1	20160612	1	10	8	6	8	5	4	6	9	7	7	8	2	10	2	5	10	10	2	6	5	5	5	7	4	10	6	11	10	11	1	6	2	11	9	6	3	8	3	8	1	4	3	10	9	7	9
19	1	20160612	1	6	1	6	10	6	4	8	9	7	7	8	2	5	2	5	5	9	2	7	3	6	5	3	11	10	11	10	11	10	2	9	2	9	2	9	2	8	3	8	4	8	10	9	10	7	10
20	1	20160612	1	10	1	6	5	8	8	7	9	4	9	8	4	2	9	4	9	10	3	7	3	7	5	7	3	10	11	6	11	6	1	9	1	9	9	6	1	8	1	8	1	8	3	7	1	7	1
21	1	20160612	6	8	1	8	5	8	9	8	9	8	7	8	9	10	9	10	5	10	3	7	5	7	7	2	3	10	3	10	6	10	2	11	2	11	9	11	2	3	2	4	8	4	9	7	9	7	9
22	1	20160612	1	8	10	6	5	6	9	6	9	8	9	6	9	10	2	5	9	2	5	6	2	6	5	3	11	3	3	4	11	6	9	6	1	6	9	2	1	8	3	4	4	8	9	10	1	10	9
23	1	20160612	1	6	1	1	10	6	9	7	9	8			9	10	2	4	10	4	3	5	2	6	3	6	11	4	3	6	3	10	2	1	9	6	11	6	3	8	3	9	3	9	3	10	1	10	3
24	1	20160612	1	8	10	6	1	8	4	7	9	8	9	7	4	10	9	4	5	10	3	7	6	3	2	5	3	6	3	6	11	3	2	6	2	6	11	6	3	8	2	8	4	8	1	7	3	7	1
25	1	20160612	1	8	1	6	10	8	9	8	9	8	9	8	9	10	2	10	5	10	5	2	5	2	3	2	3	10	6	10	11	10	1	11	9	11	9	11	2	8	3	8	2	8	1	10	9	10	9
27	1	20160612	10	8	10	8	10	8	9	4	9	4	6	4	9	4	9	4	10	4	3	7	3	7	6	7	10	4	10	4	10	4	9	1	9	1	9	1	3	4	2	4	8	4	10	1	10	1	10
28	1	20160612	5	6	1	10	10	1	4	9	9	6	4	7	4	9	9	4	5	10	2	7	3	7	5	7	4	10	3	10	3	6	1	9	1	9	2	1	1	8	1	8	2	1	1	9	1	9	3
29	1	20160612	1	10	1	6	10	1	4	6	9	6	4	6	4	9	10	9	5	10	2	5	2	7	2	7	11	10	6	10	4	10	6	1	2	1	6	11	1	4	8	4	3	4	10	1	7	10	1
30	1	20160612	10	5	1	10	6	10	4	7	9	7	9	7	2	5	2	9	10	9	2	7	2	7	2	7	4	3	11	3	6	3	1	6	2	6	9	2	2	8	2	8	1	8	3	7	1	7	9
31	1	20160612	1	6	1	10	5	6	4	8	9	7	9	7	2	10	2	10	9	2	3	7	2	7	5	2	3	10	3	10	11	3	2	6	9	6	9	2	2	8	3	8	4	8	1	7	9	7	9
32	1	20160612	1	10	1	10	10	6	4	8	9	8	9	8	2	5	2	5	9	5	2	7	2	7	2	7	11	6	11	6	4	6	2	6	2	6	2	6	2	8	2	8	4	8	1	7	9	7	9
33	1	20160612	1	10	6	5	8	2	9	2	6	8	4		4	10	9	2	5	2	5	3	7	6	2	3	11	11	4	6	3	6	2	11	1	9	6	2	3	2	1	4	8	3	7	9	10	3	1
34	1	20160612	1	10	6	10	6	10	4	7	8	7	9	7	2	10	4	10	9	10	3	7	2	7	5	7	6	10	4	10	6	10	1	6	2	6	6	11	3	8	1	8	4	8	1	7	3	7	9
35	1	20160612	1	6	1	6	5	8	4	6	9	6	6	9	4	10	9	10	5	9	3	6	3	6	6	3	4	6	4	6	6	3	1	6	1	6	6	9	1	8	1	8	1	4	1	10	1	10	1
36	1	20160612	1	6	1	6	5	6	4	7	4	7	4	7	4	10	2	10	5	10	5	7	2	7	5	7	4	6	4	6	4	6	1	6	1	6	1	6	1	8	2	8	1	8	1	7	1	7	1
37	2	20160613	1	10	5	10	10	1	4	7	9	8	8	7	4	10	9	2	5	10	5	2	6	7	3	5	3	11	10	6	4	11	2	1	11	6	9	6	3	2	1	4	2	8	1	7	3	7	10
38	2	20160612	1	8	1	8	1	8	4	7	4	7	4	7	2	10	2	10	2	10	3	7	3	6	2	7	4	10	4	10	4	10	1	6	1	6	1	6	1	8	1	8	1	8	1	10	1	10	1
39	2	20160612	10	8	10	8	10	8	9	8	9	8	9	8	4	5	2	5	4	5	2	6	2	6	2	6	4	6	11	6	4	6	11	6	11	6	11	6	1	8	1	8	1	8	9	7	9	7	9
40	2	20160612	1	6	1	10	1	10	4	7	6	7	6	7	2	10	2	10	2	10	2	7	2	7	2	7	4	10	3	10	6	10	2	11	2	11	6	11	2	8	2	8	8	4	1	7	1	7	1
41	2	20160612	1	6	1	8	1	8	4	7	7	6	9	8	4	9	2	5	9	10	3	6	2	6	5	2	4	6	11	4	11	3	1	6	1	6	11	2	11	8	1	4	8	2	1	7	1	9	9
42	2	20160612	1	5		6	1	5	9	4	9	4	9	4	2	4	19	4	9	4	2	6	2	6	2	6	10	4	10	4	10	4	2	11	2	11	9	11	1	4	1	4	1	4	10	7	10	7	10
43	2	20160612	1	6	5	6	1	6	4	8	9	8	9	8	4	9	2	10	9	5	5	3	2	5	5	2	4	10	11	4	11	10	1	6	2	6	9	6	1	8	2	8	3	8	1	10	9	10	9
44	2	20160611	1	8	1	8	1	6	4	8	9	8	9	8	4	10	2	5	5	10	3	6	5	6	5	7	4	6	3	6	3	6	1	11	9	11	1	11	4	8	3	8	2	8	3	7	9	10	9
45	2	20160613	1	8	6	6	5	10	9	7	6	8	7	9	4	5	9	4	5	10	5	3	7	6	2	3	4	10	6	11	3	4	1	2	11	9	6	1	1	2	3	4	8	3	1	3	2	9	10
46	2	20160613	1	10	1	10	1	10	4	9	9	8	4	7	4	2	2	10	10	10	2	7	2	7	2	7	4	10	3	6	4	10	2	9	2	9	2	9	4	8	1	8	1	8	1	9	1	7	1
47	2	20160613	1	6	1	8	1	8	6	9	6	9	6	9	10	2	2	5	5	4	5	3	5	2	5	5	11	3	10	3	11	3	11	2	11	2	11	2	4	2	4	2	4	2	1	7	3	7	1
48	2	20160611	1	1	1	8	6	8	4	8	6	4	9	7	4	4	2	5	5	9	6	5	7	3	2	2	6	10	3	4	11	3	11	9	9	6	6	9	1	8	4	4	1	3	1	10	10	1	9
49	2	20160611	1	5	1	6	1	10	7	6	9	6	7	8	2	10	2	10	5	10	2	6	2	7	5	6	11	10	11	10	11	10	2	6	2	9	1	9	2	8	2	8	1	8	1	10	1	10	1
50	2	20160611	1	6	1	6	1	6	4	7	4	7	4	7	2	10	2	10	2	10	5	7	5	7	5	7	11	6	11	6	11	6	2	6	2	6	2	6	2	8	2	8	2	8	3	7	3	7	3
51	2	20160611	8	10	1	10	1	10	4	6	4	8	4	7	4	10	2	10	5	10	2	6	2	6	5	6	4	10	3	10	3	10	2	6	9	6	2	6	2	8	2	8	2	8	3	10	3	10	3
52	2	20160611	1	5	1	5	1	5	4	7	9	8	6	4	4	10	2	10	5	10	2	5	3	5	6	5	4	10	3	10	6	10	1	9	2	9	6	9	4	8	2	8	4	8	1	10	1	10	7
53	2	20160611	8	6	1	6	10	6	4	6	9	6	9	6	2	10	2	10	2	10	2	7	2	7	2	7	4	10	11	10	11	6	2	9	1	9	2	9	4	8	1	8	2	8	3	10	1	10	9
54	2	20160611	1	10	5	10	5	8	4	6	9	8	9	6	5	10	2	10	5	10	2	6	3	6	5	6	11	10	11	10	11	10	11	6	11	6	11	6	2	1	3	8	8	1	9	10	3	10	7
55	2	20160611	1	10	10	1	5	10	4	8	9	6	9	6	2	10	2	4	9	10	2	6	3	5	2	7	11	10	3	10	11	10	2	1	2	6	9	6	2	8	2	8	2	8	9	7	3	7	9
56	2	20160611	5	1	1	6	1	6	4	6	9	6	9	6	4	2	9	2	9	10	5	7	5	7	5	7	4	3	11	3	11	3	9	2	9	2	9	2	4	3	1	3	1	3	9	3	9	3	1
57	2	20160611	1	8	1	8	5	8	4	6	9	8	9	8	2	10	2	4	5	4	2	7	2	5	5	2	4	6	3	6	11	10	11	9	1	6	11	6	4	8	3	8	4	8	1	7	9	10	9
58	2	20160611	5	8	1	8	6	10	4	7	9	6	6	7	2	10	2	10	5	9	2	3	5	3	6	7	4	11	3	10	6	11	2	11	1	6	9	6	4	8	2	8	2	8	1	7	3	7	3
59	2	20160611	1	10	8	10	1	10	4	9	9	8	8	4	4	5	9	5	5	9	5	3	3	7	7	5	6	11	3	4	6	10	1	2	2	1	11	9	1	2	3	8	4	8	1	10	9	1	9
61	2	20160611	5	1	1	8	1	6	9	7	9	8	8	4	5	4	9	2	10	4	5	2	3	2	5	7	3	4	3	4	10	4	1	6	9	6	9	11	1	4	2	4	8	2	3	7	3	7	10
62	2	20160611	1	8	1	10	6	8	9	8	9	6	9	6	9	10	9	10	9	10	3	6	3	6	3	6	4	6	4	6	4	6	2	6	2	6	2	6	4	8	4	8	4	8	3	7	3	7	3
63	2	20160611	5	1	6	10	8	6	8	4	6	4	7	9	10	5	9	4	10	2	5	3	6	2	7	5	10	11	6	3	11	4	1	2	11	6	6	9	8	3	2	4	1	2	1	7	9	10	10
64	2	20160611	8	1	10	6	5	10	4	9	6	8	7	9	2	5	2	10	5	9	3	7	2	6	6	5	4	6	3	6	10	11	2	9	1	6	6	11	2	8	3	8	4	8	1	10	3	9	7
65	2	20160611	1	5	1	10	5	10	4	8	6	7	6	9	4	5	2	10	5	9	3	6	2	5	5	6	3	11	6	10	6	11	2	9	1	9	6	11	2	8	1	8	4	8	3	7	1	9	10
66	2	20160611	1	10	8	10	8	10	4	6	4	7	4	7	4	5	2	9	9	2	5	6	2	7	5	7	4	6	3	10	4	6	1	11	2	11	9	6	4	8	3	8	4	8	1	7	9	7	10
67	2	20160611	1	10	1	10	8	6	4	6	4	7	4	6	4	9	2	5	10	2	5	7	2	7	5	7	4	6	3	10	10	6	1	6	2	11	9	6	4	8	3	8	4	4	1	7	1	7	10
68	2	20160611	1	8	1	8		8	4	7			4	7	4	10	4	5	2	9	2	7	6	7	5	7	4	10	10	6	6	3	2	9	1	6	1	9	2	8	1	8	1	8	1	7	1	9	1
69	2	20160611	1	8	6	8	5	8	4	8	9	7	4	8	4	10	2	10	2	5	2	7	2	7	5	7	4	6	3	6	6	4	2	6	1	6	11	9	4	8	2	8	2	8	3	7	3	7	1
70	2	20160611	1	6	1	5	5	8	4	6	9	8	7	8	4	2	2	10	5	9	5	2	7	7	6	3	10	6	3	6	10	6	1	6	11	6	11	6	3	8	1	8	3	8	1	9	1	10	7
71	2	20160611	1	8	5	8	5	8	4	6	9	8	6	8	4	5	9	5	9	2	3	5	2	5	5	6	11	6	11	6	11	6	11	6	11	6	11	6	4	8	2	8	2	8	3	7	1	7	9
72	2	20160611	1	8	1	6	1	10	4	7	9	6	8	7	4	10	2	9	9	10	3	6	2	7	5	6	4	10	3	6	11	10	1	6	2	6	11	6	4	8	2	8	1	8	1	7	9	7	3
73	3	20160612	1	8	1	8	10	8	4	8	9	8	9	8	2	10	2	10	5	10	2	7	2	7	5	7	4	10	3	10	6	10	2	9	1	11	6	9	2	8	2	8	1	8	1	10	1	10	9
74	3	20160612	1	6	1	5	5	8	4	6	9	8	7	6	2	10	2	10	5	10	3	5	2	7	5	3	11	3	3	10	6	3	1	11	9	11	6	2	1	8	1	8	8	3	1	10	9	10	7
75	3	20160612	1	10	1	10	5	8	4	7	9	8	6	7	4	9	2	5	5	2	5	7	5	7	5	7	4	10	11	10	6	4	1	9	1	9	6	2	1	8	1	8	8	4	1	10	1	10	9
76	3	20160612	1	10	5	6	1	8	8	7	9	4	9	8	5	10	2	10	9	10	2	3	3	5	5	6	4	10	4	6	3	6	1	6	2	6	1	11	1	8	1	3	4	8	1	10	1	10	1
77	3	20160612	1	6	1	6	5	8	9	8	9	6	9	7	4	10	4	10	9	10	5	6	2	6	5	7	4	10	3	11	4	11	9	6	9	6	9	6	1	8	1	8	1	8	1	7	1	7	1
78	3	20160612	1	6	1	6	10	6	4	6	9	8	9	6	2	5	2	5	2	5	2	6	2	6	5	6	4	6	3	6	10	6	2	6	1	6	11	6	4	8	1	8	4	8	3	10	1	10	9
79	3	20160611	5	10	1	10	5	8	4	8	9	6	9	8	4	10	2	5	5	2	3	7	2	7	5	2	4	11	3	10	4	3	9	2	2	6	1	11	4	8	3	1	4	8	9	7	3	7	1
80	3	20160611	5	6	6	6	1	10	5	6	4	10	10	10	9	10	2	9	5	4	2	3	6	5	7	2	10	11	4	10	11	4	9	11	6	2	1	6	1	2	4	2	8	4	7	10	3	9	9
81	3	20160611	5	6	10	8	5	6	4	6	9	6	9	7	4	10	2	10	4	10	2	7	2	7	2	7	4	10	3	10	3	6	2	9	2	11	2	6	2	8	3	8	2	8	3	7	3	7	9
82	3	20160611	1	5	1	5	6	5	6	8	6	8	6	8	5	10	9	10	5	10	6	3	6	3	5	3	11	4	3	4	6	4	1	2	9	11	6	11	1	4	2	4	8	4	10	3	3	7	9
83	3	20160611	10	6	1	8	10	6	9	8	9	8	9	6	4	5	2	10	9	5	2	7	3	6	2	5	4	6	11	6	10	6	2	6	1	6	9	6	4	8	1	8	2	8	3	10	1	7	9
84	3	20160611	1	10	8	1	5	10	4	9	8	7	6	7	4	10	2	5	9	10	2	3	2	6	5	7	4	3	3	11	11	10	2	9	1	6	11	1	4	8	2	8	8	4	1	10	3	1	9
85	3	20160611	1	6	1	10	5	6	4	7	9	7	9	7	4	10	2	10	5	10	3	7	2	7	5	7	4	10	3	10	6	10	1	6	2	6	9	6	3	8	2	8	4	8	9	7	3	7	9
86	3	20160611	5	10	1	10	5	8	4	7	9	7	9	7	5	10	2	10	5	9	3	6	2	7	5	7	3	10	3	6	11	10	2	6	1	6	11	6	2	8	2	8	1	8	1	7	1	7	9
87	3	20160611	1	10	1	8	5	10	4	7	9	7	9	7	2	10	2	10	9	10	3	7	2	7	5	7	4	10	3	10	4	10	1	6	1	6	1	6	2	8	1	8	2	8	1	10	1	10	1
88	3	20160611	1	6	10	6	1	6	4	6	9	6	9	6	4	10	9	10	5	10	5	7	2	6	5	6	4	6	3	6	10	6	1	6	2	6	9	6	1	8	2	8	4	8	3	7	1	7	9
89	3	20160611	1	8	1	8	5	8	4	6	9	8	4	8	4	10	2	10	5	10	5	7	2	7	5	7	4	10	3	10	11	10	1	6	1	6	9	6	4	8	2	8	4	8	3	10	1	10	9
90	3	20160611	1	8	1	6	10	8	4	8	4	8	4	8	4	10	4	10	4	10	2	6	2	6	2	6	4	6	4	6	4	6	2	6	2	6	1	9	2	8	2	8	2	8	3	7	3	7	1
91	3	20160611	1	6	1	10	1	6	8	9	4	7	9		5	9	2	4	5	10	6	2	5	7	5	3	4	10	6	3	10	4	6	9	9	11	6	2	1	8	2	8	8	4	7	3	1	7	1
92	3	20160611	1	8	1	8	1	8	4	6	9	6	9	6	4	10	2	10	9	10	2	7	2	7	2	7	4	6	3	6	11	6	1	6	2	6	11	6	4	8	2	8	2	8	1	7	9	7	9
93	3	20160611	1	6	1	6	5	10	4	6	9	6	4	6	2	5	9	5	2	5	2	5	3	5	2	5	4	10	11	10	4	10	11	6	9	6	2	6	1	8	2	8	2	8	3	10	9	10	3
94	3	20160611	8	10	1	6	10	8	9	8	7	4		4	10	5	2	5			5	2	7	5	6	5	10	3	6	11	6	3	1	2	1	2	1	2	1	8	1	8	1	8	9	1	10	7	10
95	3	20160611	1	6	10	6	5	6	4	6	9	6	9	6	4	5	2	5	9	5	2	6	2	6	5	6	4	6	3	6	10	6	2	6	2	6	9	6	4	8	2	8	1	8	1	7	3	10	9
96	3	20160611	10	6	1	6	1	6	4	6	9	6	9	6	10	5	2	5	9	10	3	6	2	6	3	6	3	6	10	6	3	10	1	6	9	6	2	6	4	8	2	8	2	8	7	1	1	7	9
97	3	20160612	1	6	5	6	5	6	9	6	9	6	9	6	9	5	2	10	5	10	2	6	3	6	5	6	4	10	3	10	3	10	2	6	2	6	11	6	2	8	2	8	1	8	1	10	3	10	9
98	3	20160612	1	6	1	6	1	6	4	7	9	7	9	7	4	5	4	5	4	5	3	7	2	6	2	6	10	11	10	11	10	11	2	1	2	1	2	1	3	1	3	1	3	1	10	1	10	1	10
99	3	20160612	10	6	1	5	5	6	4	7	9	6	4	6	4	5	9	5	4	5	3	6	3	6	5	6	4	6	3	6	4	6	11	6	11	6	11	6	4	8	1	8	2	8	9	10	3	10	9
100	3	20160612	1	10	5	10	5	10	9	6	9	6	9	6	2	10	2	10	5	10	3	7	2	7	5	7	3	10	3	10	6	10	1	11	2	6	6	11	2	8	2	8	1	8	3	10	1	10	1
101	3	20160612	1	6	1	8	5	10	4	7	9	7	9	7	4	10	2	10	5	10	2	7	2	7	3	7	4	6	11	6	11	6	2	6	2	6	2	6	4	8	2	8	4	8	9	7	9	7	9
102	3	20160612	1	10	1	10	5	10	4	8	9	8	6	6	4	10	9	10	5	10	2	7	2	7	5	7	4	10	11	10	11	10	1	6	9	6	11	6	4	8	2	8	3	8	1	10	9	10	4
104	3	20160612	1	8	1	10	10	5	8	4	8	7	9	4	5	10	5	10	5	2	5	2	3	6	6	5	10	4	11	6	10	4	1	9	1	9	11	9	1	4	1	4	8	4	1	7	1	10	10
105	3	20160612	1	10	1	6	5	6	9	6	4	7	9	7	4	9	2	9	2	9	2	5	3	5	6	5	11	10	3	10	11	10	2	6	9	6	9	6	2	8	3	8	8	2	9	10	1	10	9
106	3	20160611	1	5	8	5	10	8	4	6	9	7	9	6	5	4	9	5	9	4	2	6	2	7	5	7	11	6	10	6	11	6	2	6	11	6	2	6	3	8	1	8	4	8	3	7	9	7	9
107	3	20160611	1	6	1		5	6	4	6	7	6	7		4	5	5	10	5	10	5	6	5	6	7	6	4	6	10	6	4	6	1	9	2	6	11	6	1	8	2	3	8	1	1	9	2	3	8
108	3	20160612	6	10	6	10	6	10	9	7	9	7	9	7	9	10	9	10	9	10	5	7	2	7	5	7	11	10	3	10	11	10	11	1	2	11	11	6	3	8	3	8	8	4	10	3	1	10	9
[truncated: 30 more columns]

## Sheet: veg
			(a-pork;b-veg;c-dairy eg:a1-best;a2-worst)
id	province	date	A1_a1	A1_a2	A1_b1	A1_b2	A1_c1	A1_c2	A2_a1	A2_a2	A2_b1	A2_b2	A2_c1	A2_c2	A3_a1	A3_a2	A3_b1	A3_b2	A3_c1	A3_c2	A4_a1	A4_a2	A4_b1	A4_b2	A4_c1	A4_c2	A5_a1	A5_a2	A5_b1	A5_b2	A5_c1	A5_c2	A6_a1	A6_a2	A6_b1	A6_b2	A6_c1	A6_c2	A7_a1	A7_a2	A7_b1	A7_b2	A7_c1	A7_c2	A8_a1	A8_a2	A8_b1	A8_b2	A8_c1
被访者代码	省	调查时间	购买猪肉时最需要的信息	购买猪肉时最不需要的信息	购买蔬菜时最需要的信息	购买蔬菜时最不需要信息	购买乳制品时最需要的信息	购买乳制品时最不需要的信息	购买猪肉时最需要的信息	购买猪肉时最不需要的信息	购买蔬菜时最需要的信息	购买蔬菜时最不需要信息	购买乳制品时最需要的信息	购买乳制品时最不需要的信息	购买猪肉时最需要的信息	购买猪肉时最不需要的信息	购买蔬菜时最需要的信息	购买蔬菜时最不需要信息	购买乳制品时最需要的信息	购买乳制品时最不需要的信息	购买猪肉时最需要的信息	购买猪肉时最不需要的信息	购买蔬菜时最需要的信息	购买蔬菜时最不需要信息	购买乳制品时最需要的信息	购买乳制品时最不需要的信息	购买猪肉时最需要的信息	购买猪肉时最不需要的信息	购买蔬菜时最需要的信息	购买蔬菜时最不需要信息	购买乳制品时最需要的信息	购买乳制品时最不需要的信息	购买猪肉时最需要的信息	购买猪肉时最不需要的信息	购买蔬菜时最需要的信息	购买蔬菜时最不需要信息	购买乳制品时最需要的信息	购买乳制品时最不需要的信息	购买猪肉时最需要的信息	购买猪肉时最不需要的信息	购买蔬菜时最需要的信息	购买蔬菜时最不需要信息	购买乳制品时最需要的信息	购买乳制品时最不需要的信息	购买猪肉时最需要的信息	购买猪肉时最不需要的信息	购买蔬菜时最需要的信息	购买蔬菜时最不需要信息	购买乳制品时最需要的信息
1	1	20160613	1	10	6	10	5	10	4	8	9	7	6	8	2	10	2	10	5	10	3	6	2	7	5	7	4	10	3	10	6	10	1	11	2	6	6	9	1	8	2	8	2	8	1	10	3	10	7
2	1	20160613	10	6	1	8	10	5	4	6	9	8	6	8	5	10	2	10	5	9	3	6	2	6	6	7	4	6	11	6	11	10	11	6	11	6	11	2	4	8	2	8	4	8	9	7	9	7	1
3	1	20160613	5	8	1	8	5	8	4	7	9	8	9	8	4	9	2	9	5	9	3	5	2	5	6	5	4	11	10	11	4	11	1	9	2	9	6	9	4	8	2	8	4	8	1	7	1	7	9
4	1	20160613	1	6	1	10	5	6	4	6	9	4	6	4	2	9	2	5	2	4	2	3	3	5	6	7	11	6	3	6	3	10	9	11	1	6	2	11	2	4	2	8	8	2	1	10	9	7	9
5	1	20160613	1	8	1	8	5	8	9	7	9	8	7	8	10	5	10	5	10	5	2	7	2	7	2	7	3	6	3	6	3	6	9	11	9	11	9	11	4	8	4	8	4	8	10	7	10	7	10
6	1	20160613	1	8	1	6	10	5	9	6	9	6	8	7	2	5	2	5	10	5	2	5	2	5	6	7	3	6	3	6	10	11	1	6	1	6	6	11	2	8	1	8	8	4	1	7	1	7	10
7	1	20160613	1	5	1	5	1	5	9	7	9	7	9	7	2	5	2	5	2	5	3	6	2	6	5	6	4	6	3	6	4	6	2	6	1	6	9	6	4	8	2	8	2	8	3	7	3	7	1
8	1	20160613	6	5	6	1	8	1	4	7	9	7	6	7	10	5	10	5	9	4	5	7	3	7	5	7	4	11	6	11	6	11	1	11	9	11	9	11	4	8	3	8	4	1	3	9	9	7	10
9	1	20160611	1	6	1	8	1	8	4	8	8	8	9	8	4	2	2	5	5	2	2	6	3	6	5	6	4	10	3	10	10	6	2	9	1	6	9	6	2	8	2	8	4	8	3	7	9	7	9
10	1	20160611	1	10	1	10	5	10	9	7	9	8	9	6	2	10	2	10	4	10	3	5	3	5	5	7	10	3	4	6	6	3	2	9	1	9	1	9	1	8	1	8	1	8	3	10	3	10	3
11	1	20160611	8	1	6	10	1	10	4	6	7	9	8	4	4	9	2	10	5	10	3	6	3	7	5	7	3	10	6	10	6	10	1	11	1	9	1	2	4	8	2	8	3	8	3	10	1	10	1
12	1	20160611	10	6	1	6	10	6	4	6	9	8	9	6	4	10	9	10	9	5	3	6	2	6	3	5	4	10	3	10	4	10	11	6	1	6	2	6	1	8	2	8	4	8	1	10	9	7	9
13	1	20160613	1	6	10	6	1	5	9	4	9	4	9	4	9	2	9	2	9	2	5	2	5	2	5	3	11	4	11	4	11	4	9	1	9	1	9	1	1	4	1	4	1	4	1	3	9	3	9
14	1	20160613	1	8	1	10	5	8	4	8	9	8	6	8	4	10	2	10	4	2	3	2	7	2	7	2	4	10	3	10	11	10	1	2	1	2	11	2	1	8	3	8	8	3	1	10	3	10	7
15	1	20160613	1	10	1	10	1	10	4	7	4	7	4	7	2	10	2	10	2	10	3	7	3	7	3	7	11	10	11	10	11	10	9	6	9	6	9	6	4	8	4	8	4	8	9	10	9	10	9
16	1	20160613	1	8	1	10	1	6	4	9	7	8	9	8	4	10	2	5	5	10	2	6	2	5	5	6	11	10	6	3	6	10	11	6	9	6	11	6	4	8	2	8	1	8	1	10	9	10	1
17	1	20160613	5	6	1	6	10	5	9	4	9	6	8	4	9	5	9	2	9	5	3	6	2	6	3	5	3	6	3	6	3	11	2	6	2	6	2	6	2	8	2	8	2	8	3	1	3	1	3
18	1	20160612	1	10	8	6	8	5	4	6	9	7	7	8	2	10	2	5	10	10	2	6	5	5	5	7	4	10	6	11	10	11	1	6	2	11	9	6	3	8	3	8	1	4	3	10	9	7	9
19	1	20160612	1	6	1	6	10	6	4	8	9	7	7	8	2	5	2	5	5	9	2	7	3	6	5	3	11	10	11	10	11	10	2	9	2	9	2	9	2	8	3	8	4	8	10	9	10	7	10
20	1	20160612	1	10	1	6	5	8	8	7	9	4	9	8	4	2	9	4	9	10	3	7	3	7	5	7	3	10	11	6	11	6	1	9	1	9	9	6	1	8	1	8	1	8	3	7	1	7	1
21	1	20160612	6	8	1	8	5	8	9	8	9	8	7	8	9	10	9	10	5	10	3	7	5	7	7	2	3	10	3	10	6	10	2	11	2	11	9	11	2	3	2	4	8	4	9	7	9	7	9
22	1	20160612	1	8	10	6	5	6	9	6	9	8	9	6	9	10	2	5	9	2	5	6	2	6	5	3	11	3	3	4	11	6	9	6	1	6	9	2	1	8	3	4	4	8	9	10	1	10	9
24	1	20160612	1	8	10	6	1	8	4	7	9	8	9	7	4	10	9	4	5	10	3	7	6	3	2	5	3	6	3	6	11	3	2	6	2	6	11	6	3	8	2	8	4	8	1	7	3	7	1
25	1	20160612	1	8	1	6	10	8	9	8	9	8	9	8	9	10	2	10	5	10	5	2	5	2	3	2	3	10	6	10	11	10	1	11	9	11	9	11	2	8	3	8	2	8	1	10	9	10	9
26	1	20160612	1	10	1	10	5	10	4	7	9	4	9	4	4	9	2	10	5	2	3	6	2	7	2	7	4	10	11	10	3	10	1	2	9	2	6	2	1	8	2	8	1	8	1	7	9	10	9
27	1	20160612	10	8	10	8	10	8	9	4	9	4	6	4	9	4	9	4	10	4	3	7	3	7	6	7	10	4	10	4	10	4	9	1	9	1	9	1	3	4	2	4	8	4	10	1	10	1	10
28	1	20160612	5	6	1	10	10	1	4	9	9	6	4	7	4	9	9	4	5	10	2	7	3	7	5	7	4	10	3	10	3	6	1	9	1	9	2	1	1	8	1	8	2	1	1	9	1	9	3
29	1	20160612	1	10	1	6	10	1	4	6	9	6	4	6	4	9	10	9	5	10	2	5	2	7	2	7	11	10	6	10	4	10	6	1	2	1	6	11	1	4	8	4	3	4	10	1	7	10	1
30	1	20160612	10	5	1	10	6	10	4	7	9	7	9	7	2	5	2	9	10	9	2	7	2	7	2	7	4	3	11	3	6	3	1	6	2	6	9	2	2	8	2	8	1	8	3	7	1	7	9
31	1	20160612	1	6	1	10	5	6	4	8	9	7	9	7	2	10	2	10	9	2	3	7	2	7	5	2	3	10	3	10	11	3	2	6	9	6	9	2	2	8	3	8	4	8	1	7	9	7	9
32	1	20160612	1	10	1	10	10	6	4	8	9	8	9	8	2	5	2	5	9	5	2	7	2	7	2	7	11	6	11	6	4	6	2	6	2	6	2	6	2	8	2	8	4	8	1	7	9	7	9
33	1	20160612	1	10	6	5	8	2	9	2	6	8	4		4	10	9	2	5	2	5	3	7	6	2	3	11	11	4	6	3	6	2	11	1	9	6	2	3	2	1	4	8	3	7	9	10	3	1
34	1	20160612	1	10	6	10	6	10	4	7	8	7	9	7	2	10	4	10	9	10	3	7	2	7	5	7	6	10	4	10	6	10	1	6	2	6	6	11	3	8	1	8	4	8	1	7	3	7	9
35	1	20160612	1	6	1	6	5	8	4	6	9	6	6	9	4	10	9	10	5	9	3	6	3	6	6	3	4	6	4	6	6	3	1	6	1	6	6	9	1	8	1	8	1	4	1	10	1	10	1
36	1	20160612	1	6	1	6	5	6	4	7	4	7	4	7	4	10	2	10	5	10	5	7	2	7	5	7	4	6	4	6	4	6	1	6	1	6	1	6	1	8	2	8	1	8	1	7	1	7	1
37	2	20160613	1	10	5	10	10	1	4	7	9	8	8	7	4	10	9	2	5	10	5	2	6	7	3	5	3	11	10	6	4	11	2	1	11	6	9	6	3	2	1	4	2	8	1	7	3	7	10
38	2	20160612	1	8	1	8	1	8	4	7	4	7	4	7	2	10	2	10	2	10	3	7	3	6	2	7	4	10	4	10	4	10	1	6	1	6	1	6	1	8	1	8	1	8	1	10	1	10	1
39	2	20160612	10	8	10	8	10	8	9	8	9	8	9	8	4	5	2	5	4	5	2	6	2	6	2	6	4	6	11	6	4	6	11	6	11	6	11	6	1	8	1	8	1	8	9	7	9	7	9
40	2	20160612	1	6	1	10	1	10	4	7	6	7	6	7	2	10	2	10	2	10	2	7	2	7	2	7	4	10	3	10	6	10	2	11	2	11	6	11	2	8	2	8	8	4	1	7	1	7	1
41	2	20160612	1	6	1	8	1	8	4	7	7	6	9	8	4	9	2	5	9	10	3	6	2	6	5	2	4	6	11	4	11	3	1	6	1	6	11	2	11	8	1	4	8	2	1	7	1	9	9
43	2	20160612	1	6	5	6	1	6	4	8	9	8	9	8	4	9	2	10	9	5	5	3	2	5	5	2	4	10	11	4	11	10	1	6	2	6	9	6	1	8	2	8	3	8	1	10	9	10	9
44	2	20160611	1	8	1	8	1	6	4	8	9	8	9	8	4	10	2	5	5	10	3	6	5	6	5	7	4	6	3	6	3	6	1	11	9	11	1	11	4	8	3	8	2	8	3	7	9	10	9
46	2	20160613	1	10	1	10	1	10	4	9	9	8	4	7	4	2	2	10	10	10	2	7	2	7	2	7	4	10	3	6	4	10	2	9	2	9	2	9	4	8	1	8	1	8	1	9	1	7	1
47	2	20160613	1	6	1	8	1	8	6	9	6	9	6	9	10	2	2	5	5	4	5	3	5	2	5	5	11	3	10	3	11	3	11	2	11	2	11	2	4	2	4	2	4	2	1	7	3	7	1
48	2	20160611	1	1	1	8	6	8	4	8	6	4	9	7	4	4	2	5	5	9	6	5	7	3	2	2	6	10	3	4	11	3	11	9	9	6	6	9	1	8	4	4	1	3	1	10	10	1	9
49	2	20160611	1	5	1	6	1	10	7	6	9	6	7	8	2	10	2	10	5	10	2	6	2	7	5	6	11	10	11	10	11	10	2	6	2	9	1	9	2	8	2	8	1	8	1	10	1	10	1
50	2	20160611	1	6	1	6	1	6	4	7	4	7	4	7	2	10	2	10	2	10	5	7	5	7	5	7	11	6	11	6	11	6	2	6	2	6	2	6	2	8	2	8	2	8	3	7	3	7	3
51	2	20160611	8	10	1	10	1	10	4	6	4	8	4	7	4	10	2	10	5	10	2	6	2	6	5	6	4	10	3	10	3	10	2	6	9	6	2	6	2	8	2	8	2	8	3	10	3	10	3
52	2	20160611	1	5	1	5	1	5	4	7	9	8	6	4	4	10	2	10	5	10	2	5	3	5	6	5	4	10	3	10	6	10	1	9	2	9	6	9	4	8	2	8	4	8	1	10	1	10	7
53	2	20160611	8	6	1	6	10	6	4	6	9	6	9	6	2	10	2	10	2	10	2	7	2	7	2	7	4	10	11	10	11	6	2	9	1	9	2	9	4	8	1	8	2	8	3	10	1	10	9
54	2	20160611	1	10	5	10	5	8	4	6	9	8	9	6	5	10	2	10	5	10	2	6	3	6	5	6	11	10	11	10	11	10	11	6	11	6	11	6	2	1	3	8	8	1	9	10	3	10	7
55	2	20160611	1	10	10	1	5	10	4	8	9	6	9	6	2	10	2	4	9	10	2	6	3	5	2	7	11	10	3	10	11	10	2	1	2	6	9	6	2	8	2	8	2	8	9	7	3	7	9
56	2	20160611	5	1	1	6	1	6	4	6	9	6	9	6	4	2	9	2	9	10	5	7	5	7	5	7	4	3	11	3	11	3	9	2	9	2	9	2	4	3	1	3	1	3	9	3	9	3	1
57	2	20160611	1	8	1	8	5	8	4	6	9	8	9	8	2	10	2	4	5	4	2	7	2	5	5	2	4	6	3	6	11	10	11	9	1	6	11	6	4	8	3	8	4	8	1	7	9	10	9
58	2	20160611	5	8	1	8	6	10	4	7	9	6	6	7	2	10	2	10	5	9	2	3	5	3	6	7	4	11	3	10	6	11	2	11	1	6	9	6	4	8	2	8	2	8	1	7	3	7	3
59	2	20160611	1	10	8	10	1	10	4	9	9	8	8	4	4	5	9	5	5	9	5	3	3	7	7	5	6	11	3	4	6	10	1	2	2	1	11	9	1	2	3	8	4	8	1	10	9	1	9
60	2	20160611	1	6	5	8	10	6	7	6	9	7		8	4	10	2	9	10	10	3	6	3	6	3	6	4	6	3	6	10	11	1	6	2	11	9	11	3	8	2	8	4	8	3	10	1	7	10
61	2	20160611	5	1	1	8	1	6	9	7	9	8	8	4	5	4	9	2	10	4	5	2	3	2	5	7	3	4	3	4	10	4	1	6	9	6	9	11	1	4	2	4	8	2	3	7	3	7	10
62	2	20160611	1	8	1	10	6	8	9	8	9	6	9	6	9	10	9	10	9	10	3	6	3	6	3	6	4	6	4	6	4	6	2	6	2	6	2	6	4	8	4	8	4	8	3	7	3	7	3
63	2	20160611	5	1	6	10	8	6	8	4	6	4	7	9	10	5	9	4	10	2	5	3	6	2	7	5	10	11	6	3	11	4	1	2	11	6	6	9	8	3	2	4	1	2	1	7	9	10	10
64	2	20160611	8	1	10	6	5	10	4	9	6	8	7	9	2	5	2	10	5	9	3	7	2	6	6	5	4	6	3	6	10	11	2	9	1	6	6	11	2	8	3	8	4	8	1	10	3	9	7
65	2	20160611	1	5	1	10	5	10	4	8	6	7	6	9	4	5	2	10	5	9	3	6	2	5	5	6	3	11	6	10	6	11	2	9	1	9	6	11	2	8	1	8	4	8	3	7	1	9	10
66	2	20160611	1	10	8	10	8	10	4	6	4	7	4	7	4	5	2	9	9	2	5	6	2	7	5	7	4	6	3	10	4	6	1	11	2	11	9	6	4	8	3	8	4	8	1	7	9	7	10
67	2	20160611	1	10	1	10	8	6	4	6	4	7	4	6	4	9	2	5	10	2	5	7	2	7	5	7	4	6	3	10	10	6	1	6	2	11	9	6	4	8	3	8	4	4	1	7	1	7	10
69	2	20160611	1	8	6	8	5	8	4	8	9	7	4	8	4	10	2	10	2	5	2	7	2	7	5	7	4	6	3	6	6	4	2	6	1	6	11	9	4	8	2	8	2	8	3	7	3	7	1
70	2	20160611	1	6	1	5	5	8	4	6	9	8	7	8	4	2	2	10	5	9	5	2	7	7	6	3	10	6	3	6	10	6	1	6	11	6	11	6	3	8	1	8	3	8	1	9	1	10	7
71	2	20160611	1	8	5	8	5	8	4	6	9	8	6	8	4	5	9	5	9	2	3	5	2	5	5	6	11	6	11	6	11	6	11	6	11	6	11	6	4	8	2	8	2	8	3	7	1	7	9
72	2	20160611	1	8	1	6	1	10	4	7	9	6	8	7	4	10	2	9	9	10	3	6	2	7	5	6	4	10	3	6	11	10	1	6	2	6	11	6	4	8	2	8	1	8	1	7	9	7	3
73	3	20160612	1	8	1	8	10	8	4	8	9	8	9	8	2	10	2	10	5	10	2	7	2	7	5	7	4	10	3	10	6	10	2	9	1	11	6	9	2	8	2	8	1	8	1	10	1	10	9
74	3	20160612	1	6	1	5	5	8	4	6	9	8	7	6	2	10	2	10	5	10	3	5	2	7	5	3	11	3	3	10	6	3	1	11	9	11	6	2	1	8	1	8	8	3	1	10	9	10	7
75	3	20160612	1	10	1	10	5	8	4	7	9	8	6	7	4	9	2	5	5	2	5	7	5	7	5	7	4	10	11	10	6	4	1	9	1	9	6	2	1	8	1	8	8	4	1	10	1	10	9
76	3	20160612	1	10	5	6	1	8	8	7	9	4	9	8	5	10	2	10	9	10	2	3	3	5	5	6	4	10	4	6	3	6	1	6	2	6	1	11	1	8	1	3	4	8	1	10	1	10	1
77	3	20160612	1	6	1	6	5	8	9	8	9	6	9	7	4	10	4	10	9	10	5	6	2	6	5	7	4	10	3	11	4	11	9	6	9	6	9	6	1	8	1	8	1	8	1	7	1	7	1
78	3	20160612	1	6	1	6	10	6	4	6	9	8	9	6	2	5	2	5	2	5	2	6	2	6	5	6	4	6	3	6	10	6	2	6	1	6	11	6	4	8	1	8	4	8	3	10	1	10	9
79	3	20160611	5	10	1	10	5	8	4	8	9	6	9	8	4	10	2	5	5	2	3	7	2	7	5	2	4	11	3	10	4	3	9	2	2	6	1	11	4	8	3	1	4	8	9	7	3	7	1
81	3	20160611	5	6	10	8	5	6	4	6	9	6	9	7	4	10	2	10	4	10	2	7	2	7	2	7	4	10	3	10	3	6	2	9	2	11	2	6	2	8	3	8	2	8	3	7	3	7	9
82	3	20160611	1	5	1	5	6	5	6	8	6	8	6	8	5	10	9	10	5	10	6	3	6	3	5	3	11	4	3	4	6	4	1	2	9	11	6	11	1	4	2	4	8	4	10	3	3	7	9
83	3	20160611	10	6	1	8	10	6	9	8	9	8	9	6	4	5	2	10	9	5	2	7	3	6	2	5	4	6	11	6	10	6	2	6	1	6	9	6	4	8	1	8	2	8	3	10	1	7	9
84	3	20160611	1	10	8	1	5	10	4	9	8	7	6	7	4	10	2	5	9	10	2	3	2	6	5	7	4	3	3	11	11	10	2	9	1	6	11	1	4	8	2	8	8	4	1	10	3	1	9
85	3	20160611	1	6	1	10	5	6	4	7	9	7	9	7	4	10	2	10	5	10	3	7	2	7	5	7	4	10	3	10	6	10	1	6	2	6	9	6	3	8	2	8	4	8	9	7	3	7	9
86	3	20160611	5	10	1	10	5	8	4	7	9	7	9	7	5	10	2	10	5	9	3	6	2	7	5	7	3	10	3	6	11	10	2	6	1	6	11	6	2	8	2	8	1	8	1	7	1	7	9
87	3	20160611	1	10	1	8	5	10	4	7	9	7	9	7	2	10	2	10	9	10	3	7	2	7	5	7	4	10	3	10	4	10	1	6	1	6	1	6	2	8	1	8	2	8	1	10	1	10	1
88	3	20160611	1	6	10	6	1	6	4	6	9	6	9	6	4	10	9	10	5	10	5	7	2	6	5	6	4	6	3	6	10	6	1	6	2	6	9	6	1	8	2	8	4	8	3	7	1	7	9
89	3	20160611	1	8	1	8	5	8	4	6	9	8	4	8	4	10	2	10	5	10	5	7	2	7	5	7	4	10	3	10	11	10	1	6	1	6	9	6	4	8	2	8	4	8	3	10	1	10	9
90	3	20160611	1	8	1	6	10	8	4	8	4	8	4	8	4	10	4	10	4	10	2	6	2	6	2	6	4	6	4	6	4	6	2	6	2	6	1	9	2	8	2	8	2	8	3	7	3	7	1
91	3	20160611	1	6	1	10	1	6	8	9	4	7	9		5	9	2	4	5	10	6	2	5	7	5	3	4	10	6	3	10	4	6	9	9	11	6	2	1	8	2	8	8	4	7	3	1	7	1
92	3	20160611	1	8	1	8	1	8	4	6	9	6	9	6	4	10	2	10	9	10	2	7	2	7	2	7	4	6	3	6	11	6	1	6	2	6	11	6	4	8	2	8	2	8	1	7	9	7	9
93	3	20160611	1	6	1	6	5	10	4	6	9	6	4	6	2	5	9	5	2	5	2	5	3	5	2	5	4	10	11	10	4	10	11	6	9	6	2	6	1	8	2	8	2	8	3	10	9	10	3
94	3	20160611	8	10	1	6	10	8	9	8	7	4		4	10	5	2	5			5	2	7	5	6	5	10	3	6	11	6	3	1	2	1	2	1	2	1	8	1	8	1	8	9	1	10	7	10
95	3	20160611	1	6	10	6	5	6	4	6	9	6	9	6	4	5	2	5	9	5	2	6	2	6	5	6	4	6	3	6	10	6	2	6	2	6	9	6	4	8	2	8	1	8	1	7	3	10	9
96	3	20160611	10	6	1	6	1	6	4	6	9	6	9	6	10	5	2	5	9	10	3	6	2	6	3	6	3	6	10	6	3	10	1	6	9	6	2	6	4	8	2	8	2	8	7	1	1	7	9
97	3	20160612	1	6	5	6	5	6	9	6	9	6	9	6	9	5	2	10	5	10	2	6	3	6	5	6	4	10	3	10	3	10	2	6	2	6	11	6	2	8	2	8	1	8	1	10	3	10	9
98	3	20160612	1	6	1	6	1	6	4	7	9	7	9	7	4	5	4	5	4	5	3	7	2	6	2	6	10	11	10	11	10	11	2	1	2	1	2	1	3	1	3	1	3	1	10	1	10	1	10
99	3	20160612	10	6	1	5	5	6	4	7	9	6	4	6	4	5	9	5	4	5	3	6	3	6	5	6	4	6	3	6	4	6	11	6	11	6	11	6	4	8	1	8	2	8	9	10	3	10	9
100	3	20160612	1	10	5	10	5	10	9	6	9	6	9	6	2	10	2	10	5	10	3	7	2	7	5	7	3	10	3	10	6	10	1	11	2	6	6	11	2	8	2	8	1	8	3	10	1	10	1
101	3	20160612	1	6	1	8	5	10	4	7	9	7	9	7	4	10	2	10	5	10	2	7	2	7	3	7	4	6	11	6	11	6	2	6	2	6	2	6	4	8	2	8	4	8	9	7	9	7	9
102	3	20160612	1	10	1	10	5	10	4	8	9	8	6	6	4	10	9	10	5	10	2	7	2	7	5	7	4	10	11	10	11	10	1	6	9	6	11	6	4	8	2	8	3	8	1	10	9	10	4
103	3	20160612			1	6	1	6			9	6	8	7			2	10	5	9			2	7	5	7			3	4	6	4			1	9	1	9			1	4	1	4			3	7	1
104	3	20160612	1	8	1	10	10	5	8	4	8	7	9	4	5	10	5	10	5	2	5	2	3	6	6	5	10	4	11	6	10	4	1	9	1	9	11	9	1	4	1	4	8	4	1	7	1	10	10
105	3	20160612	1	10	1	6	5	6	9	6	4	7	9	7	4	9	2	9	2	9	2	5	3	5	6	5	11	10	3	10	11	10	2	6	9	6	9	6	2	8	3	8	8	2	9	10	1	10	9
106	3	20160611	1	5	8	5	10	8	4	6	9	7	9	6	5	4	9	5	9	4	2	6	2	7	5	7	11	6	10	6	11	6	2	6	11	6	2	6	3	8	1	8	4	8	3	7	9	7	9
108	3	20160612	6	10	6	10	6	10	9	7	9	7	9	7	9	10	9	10	9	10	5	7	2	7	5	7	11	10	3	10	11	10	11	1	2	11	11	6	3	8	3	8	8	4	10	3	1	10	9
[truncated: 30 more columns]

## Sheet: dairy
			(a-pork;b-veg;c-dairy eg:a1-best;a2-worst)
id	province	date	A1_a1	A1_a2	A1_b1	A1_b2	A1_c1	A1_c2	A2_a1	A2_a2	A2_b1	A2_b2	A2_c1	A2_c2	A3_a1	A3_a2	A3_b1	A3_b2	A3_c1	A3_c2	A4_a1	A4_a2	A4_b1	A4_b2	A4_c1	A4_c2	A5_a1	A5_a2	A5_b1	A5_b2	A5_c1	A5_c2	A6_a1	A6_a2	A6_b1	A6_b2	A6_c1	A6_c2	A7_a1	A7_a2	A7_b1	A7_b2	A7_c1	A7_c2	A8_a1	A8_a2	A8_b1	A8_b2	A8_c1
被访者代码	省	调查时间	购买猪肉时最需要的信息	购买猪肉时最不需要的信息	购买蔬菜时最需要的信息	购买蔬菜时最不需要信息	购买乳制品时最需要的信息	购买乳制品时最不需要的信息	购买猪肉时最需要的信息	购买猪肉时最不需要的信息	购买蔬菜时最需要的信息	购买蔬菜时最不需要信息	购买乳制品时最需要的信息	购买乳制品时最不需要的信息	购买猪肉时最需要的信息	购买猪肉时最不需要的信息	购买蔬菜时最需要的信息	购买蔬菜时最不需要信息	购买乳制品时最需要的信息	购买乳制品时最不需要的信息	购买猪肉时最需要的信息	购买猪肉时最不需要的信息	购买蔬菜时最需要的信息	购买蔬菜时最不需要信息	购买乳制品时最需要的信息	购买乳制品时最不需要的信息	购买猪肉时最需要的信息	购买猪肉时最不需要的信息	购买蔬菜时最需要的信息	购买蔬菜时最不需要信息	购买乳制品时最需要的信息	购买乳制品时最不需要的信息	购买猪肉时最需要的信息	购买猪肉时最不需要的信息	购买蔬菜时最需要的信息	购买蔬菜时最不需要信息	购买乳制品时最需要的信息	购买乳制品时最不需要的信息	购买猪肉时最需要的信息	购买猪肉时最不需要的信息	购买蔬菜时最需要的信息	购买蔬菜时最不需要信息	购买乳制品时最需要的信息	购买乳制品时最不需要的信息	购买猪肉时最需要的信息	购买猪肉时最不需要的信息	购买蔬菜时最需要的信息	购买蔬菜时最不需要信息	购买乳制品时最需要的信息
1	1	20160613	1	10	6	10	5	10	4	8	9	7	6	8	2	10	2	10	5	10	3	6	2	7	5	7	4	10	3	10	6	10	1	11	2	6	6	9	1	8	2	8	2	8	1	10	3	10	7
2	1	20160613	10	6	1	8	10	5	4	6	9	8	6	8	5	10	2	10	5	9	3	6	2	6	6	7	4	6	11	6	11	10	11	6	11	6	11	2	4	8	2	8	4	8	9	7	9	7	1
3	1	20160613	5	8	1	8	5	8	4	7	9	8	9	8	4	9	2	9	5	9	3	5	2	5	6	5	4	11	10	11	4	11	1	9	2	9	6	9	4	8	2	8	4	8	1	7	1	7	9
4	1	20160613	1	6	1	10	5	6	4	6	9	4	6	4	2	9	2	5	2	4	2	3	3	5	6	7	11	6	3	6	3	10	9	11	1	6	2	11	2	4	2	8	8	2	1	10	9	7	9
5	1	20160613	1	8	1	8	5	8	9	7	9	8	7	8	10	5	10	5	10	5	2	7	2	7	2	7	3	6	3	6	3	6	9	11	9	11	9	11	4	8	4	8	4	8	10	7	10	7	10
6	1	20160613	1	8	1	6	10	5	9	6	9	6	8	7	2	5	2	5	10	5	2	5	2	5	6	7	3	6	3	6	10	11	1	6	1	6	6	11	2	8	1	8	8	4	1	7	1	7	10
7	1	20160613	1	5	1	5	1	5	9	7	9	7	9	7	2	5	2	5	2	5	3	6	2	6	5	6	4	6	3	6	4	6	2	6	1	6	9	6	4	8	2	8	2	8	3	7	3	7	1
8	1	20160613	6	5	6	1	8	1	4	7	9	7	6	7	10	5	10	5	9	4	5	7	3	7	5	7	4	11	6	11	6	11	1	11	9	11	9	11	4	8	3	8	4	1	3	9	9	7	10
9	1	20160611	1	6	1	8	1	8	4	8	8	8	9	8	4	2	2	5	5	2	2	6	3	6	5	6	4	10	3	10	10	6	2	9	1	6	9	6	2	8	2	8	4	8	3	7	9	7	9
10	1	20160611	1	10	1	10	5	10	9	7	9	8	9	6	2	10	2	10	4	10	3	5	3	5	5	7	10	3	4	6	6	3	2	9	1	9	1	9	1	8	1	8	1	8	3	10	3	10	3
11	1	20160611	8	1	6	10	1	10	4	6	7	9	8	4	4	9	2	10	5	10	3	6	3	7	5	7	3	10	6	10	6	10	1	11	1	9	1	2	4	8	2	8	3	8	3	10	1	10	1
12	1	20160611	10	6	1	6	10	6	4	6	9	8	9	6	4	10	9	10	9	5	3	6	2	6	3	5	4	10	3	10	4	10	11	6	1	6	2	6	1	8	2	8	4	8	1	10	9	7	9
13	1	20160613	1	6	10	6	1	5	9	4	9	4	9	4	9	2	9	2	9	2	5	2	5	2	5	3	11	4	11	4	11	4	9	1	9	1	9	1	1	4	1	4	1	4	1	3	9	3	9
14	1	20160613	1	8	1	10	5	8	4	8	9	8	6	8	4	10	2	10	4	2	3	2	7	2	7	2	4	10	3	10	11	10	1	2	1	2	11	2	1	8	3	8	8	3	1	10	3	10	7
15	1	20160613	1	10	1	10	1	10	4	7	4	7	4	7	2	10	2	10	2	10	3	7	3	7	3	7	11	10	11	10	11	10	9	6	9	6	9	6	4	8	4	8	4	8	9	10	9	10	9
16	1	20160613	1	8	1	10	1	6	4	9	7	8	9	8	4	10	2	5	5	10	2	6	2	5	5	6	11	10	6	3	6	10	11	6	9	6	11	6	4	8	2	8	1	8	1	10	9	10	1
17	1	20160613	5	6	1	6	10	5	9	4	9	6	8	4	9	5	9	2	9	5	3	6	2	6	3	5	3	6	3	6	3	11	2	6	2	6	2	6	2	8	2	8	2	8	3	1	3	1	3
18	1	20160612	1	10	8	6	8	5	4	6	9	7	7	8	2	10	2	5	10	10	2	6	5	5	5	7	4	10	6	11	10	11	1	6	2	11	9	6	3	8	3	8	1	4	3	10	9	7	9
19	1	20160612	1	6	1	6	10	6	4	8	9	7	7	8	2	5	2	5	5	9	2	7	3	6	5	3	11	10	11	10	11	10	2	9	2	9	2	9	2	8	3	8	4	8	10	9	10	7	10
20	1	20160612	1	10	1	6	5	8	8	7	9	4	9	8	4	2	9	4	9	10	3	7	3	7	5	7	3	10	11	6	11	6	1	9	1	9	9	6	1	8	1	8	1	8	3	7	1	7	1
21	1	20160612	6	8	1	8	5	8	9	8	9	8	7	8	9	10	9	10	5	10	3	7	5	7	7	2	3	10	3	10	6	10	2	11	2	11	9	11	2	3	2	4	8	4	9	7	9	7	9
22	1	20160612	1	8	10	6	5	6	9	6	9	8	9	6	9	10	2	5	9	2	5	6	2	6	5	3	11	3	3	4	11	6	9	6	1	6	9	2	1	8	3	4	4	8	9	10	1	10	9
24	1	20160612	1	8	10	6	1	8	4	7	9	8	9	7	4	10	9	4	5	10	3	7	6	3	2	5	3	6	3	6	11	3	2	6	2	6	11	6	3	8	2	8	4	8	1	7	3	7	1
25	1	20160612	1	8	1	6	10	8	9	8	9	8	9	8	9	10	2	10	5	10	5	2	5	2	3	2	3	10	6	10	11	10	1	11	9	11	9	11	2	8	3	8	2	8	1	10	9	10	9
26	1	20160612	1	10	1	10	5	10	4	7	9	4	9	4	4	9	2	10	5	2	3	6	2	7	2	7	4	10	11	10	3	10	1	2	9	2	6	2	1	8	2	8	1	8	1	7	9	10	9
27	1	20160612	10	8	10	8	10	8	9	4	9	4	6	4	9	4	9	4	10	4	3	7	3	7	6	7	10	4	10	4	10	4	9	1	9	1	9	1	3	4	2	4	8	4	10	1	10	1	10
28	1	20160612	5	6	1	10	10	1	4	9	9	6	4	7	4	9	9	4	5	10	2	7	3	7	5	7	4	10	3	10	3	6	1	9	1	9	2	1	1	8	1	8	2	1	1	9	1	9	3
29	1	20160612	1	10	1	6	10	1	4	6	9	6	4	6	4	9	10	9	5	10	2	5	2	7	2	7	11	10	6	10	4	10	6	1	2	1	6	11	1	4	8	4	3	4	10	1	7	10	1
30	1	20160612	10	5	1	10	6	10	4	7	9	7	9	7	2	5	2	9	10	9	2	7	2	7	2	7	4	3	11	3	6	3	1	6	2	6	9	2	2	8	2	8	1	8	3	7	1	7	9
31	1	20160612	1	6	1	10	5	6	4	8	9	7	9	7	2	10	2	10	9	2	3	7	2	7	5	2	3	10	3	10	11	3	2	6	9	6	9	2	2	8	3	8	4	8	1	7	9	7	9
32	1	20160612	1	10	1	10	10	6	4	8	9	8	9	8	2	5	2	5	9	5	2	7	2	7	2	7	11	6	11	6	4	6	2	6	2	6	2	6	2	8	2	8	4	8	1	7	9	7	9
34	1	20160612	1	10	6	10	6	10	4	7	8	7	9	7	2	10	4	10	9	10	3	7	2	7	5	7	6	10	4	10	6	10	1	6	2	6	6	11	3	8	1	8	4	8	1	7	3	7	9
35	1	20160612	1	6	1	6	5	8	4	6	9	6	6	9	4	10	9	10	5	9	3	6	3	6	6	3	4	6	4	6	6	3	1	6	1	6	6	9	1	8	1	8	1	4	1	10	1	10	1
36	1	20160612	1	6	1	6	5	6	4	7	4	7	4	7	4	10	2	10	5	10	5	7	2	7	5	7	4	6	4	6	4	6	1	6	1	6	1	6	1	8	2	8	1	8	1	7	1	7	1
37	2	20160613	1	10	5	10	10	1	4	7	9	8	8	7	4	10	9	2	5	10	5	2	6	7	3	5	3	11	10	6	4	11	2	1	11	6	9	6	3	2	1	4	2	8	1	7	3	7	10
38	2	20160612	1	8	1	8	1	8	4	7	4	7	4	7	2	10	2	10	2	10	3	7	3	6	2	7	4	10	4	10	4	10	1	6	1	6	1	6	1	8	1	8	1	8	1	10	1	10	1
39	2	20160612	10	8	10	8	10	8	9	8	9	8	9	8	4	5	2	5	4	5	2	6	2	6	2	6	4	6	11	6	4	6	11	6	11	6	11	6	1	8	1	8	1	8	9	7	9	7	9
40	2	20160612	1	6	1	10	1	10	4	7	6	7	6	7	2	10	2	10	2	10	2	7	2	7	2	7	4	10	3	10	6	10	2	11	2	11	6	11	2	8	2	8	8	4	1	7	1	7	1
41	2	20160612	1	6	1	8	1	8	4	7	7	6	9	8	4	9	2	5	9	10	3	6	2	6	5	2	4	6	11	4	11	3	1	6	1	6	11	2	11	8	1	4	8	2	1	7	1	9	9
42	2	20160612	1	5		6	1	5	9	4	9	4	9	4	2	4	19	4	9	4	2	6	2	6	2	6	10	4	10	4	10	4	2	11	2	11	9	11	1	4	1	4	1	4	10	7	10	7	10
43	2	20160612	1	6	5	6	1	6	4	8	9	8	9	8	4	9	2	10	9	5	5	3	2	5	5	2	4	10	11	4	11	10	1	6	2	6	9	6	1	8	2	8	3	8	1	10	9	10	9
44	2	20160611	1	8	1	8	1	6	4	8	9	8	9	8	4	10	2	5	5	10	3	6	5	6	5	7	4	6	3	6	3	6	1	11	9	11	1	11	4	8	3	8	2	8	3	7	9	10	9
45	2	20160613	1	8	6	6	5	10	9	7	6	8	7	9	4	5	9	4	5	10	5	3	7	6	2	3	4	10	6	11	3	4	1	2	11	9	6	1	1	2	3	4	8	3	1	3	2	9	10
46	2	20160613	1	10	1	10	1	10	4	9	9	8	4	7	4	2	2	10	10	10	2	7	2	7	2	7	4	10	3	6	4	10	2	9	2	9	2	9	4	8	1	8	1	8	1	9	1	7	1
47	2	20160613	1	6	1	8	1	8	6	9	6	9	6	9	10	2	2	5	5	4	5	3	5	2	5	5	11	3	10	3	11	3	11	2	11	2	11	2	4	2	4	2	4	2	1	7	3	7	1
48	2	20160611	1	1	1	8	6	8	4	8	6	4	9	7	4	4	2	5	5	9	6	5	7	3	2	2	6	10	3	4	11	3	11	9	9	6	6	9	1	8	4	4	1	3	1	10	10	1	9
49	2	20160611	1	5	1	6	1	10	7	6	9	6	7	8	2	10	2	10	5	10	2	6	2	7	5	6	11	10	11	10	11	10	2	6	2	9	1	9	2	8	2	8	1	8	1	10	1	10	1
50	2	20160611	1	6	1	6	1	6	4	7	4	7	4	7	2	10	2	10	2	10	5	7	5	7	5	7	11	6	11	6	11	6	2	6	2	6	2	6	2	8	2	8	2	8	3	7	3	7	3
51	2	20160611	8	10	1	10	1	10	4	6	4	8	4	7	4	10	2	10	5	10	2	6	2	6	5	6	4	10	3	10	3	10	2	6	9	6	2	6	2	8	2	8	2	8	3	10	3	10	3
52	2	20160611	1	5	1	5	1	5	4	7	9	8	6	4	4	10	2	10	5	10	2	5	3	5	6	5	4	10	3	10	6	10	1	9	2	9	6	9	4	8	2	8	4	8	1	10	1	10	7
53	2	20160611	8	6	1	6	10	6	4	6	9	6	9	6	2	10	2	10	2	10	2	7	2	7	2	7	4	10	11	10	11	6	2	9	1	9	2	9	4	8	1	8	2	8	3	10	1	10	9
54	2	20160611	1	10	5	10	5	8	4	6	9	8	9	6	5	10	2	10	5	10	2	6	3	6	5	6	11	10	11	10	11	10	11	6	11	6	11	6	2	1	3	8	8	1	9	10	3	10	7
55	2	20160611	1	10	10	1	5	10	4	8	9	6	9	6	2	10	2	4	9	10	2	6	3	5	2	7	11	10	3	10	11	10	2	1	2	6	9	6	2	8	2	8	2	8	9	7	3	7	9
56	2	20160611	5	1	1	6	1	6	4	6	9	6	9	6	4	2	9	2	9	10	5	7	5	7	5	7	4	3	11	3	11	3	9	2	9	2	9	2	4	3	1	3	1	3	9	3	9	3	1
57	2	20160611	1	8	1	8	5	8	4	6	9	8	9	8	2	10	2	4	5	4	2	7	2	5	5	2	4	6	3	6	11	10	11	9	1	6	11	6	4	8	3	8	4	8	1	7	9	10	9
58	2	20160611	5	8	1	8	6	10	4	7	9	6	6	7	2	10	2	10	5	9	2	3	5	3	6	7	4	11	3	10	6	11	2	11	1	6	9	6	4	8	2	8	2	8	1	7	3	7	3
59	2	20160611	1	10	8	10	1	10	4	9	9	8	8	4	4	5	9	5	5	9	5	3	3	7	7	5	6	11	3	4	6	10	1	2	2	1	11	9	1	2	3	8	4	8	1	10	9	1	9
61	2	20160611	5	1	1	8	1	6	9	7	9	8	8	4	5	4	9	2	10	4	5	2	3	2	5	7	3	4	3	4	10	4	1	6	9	6	9	11	1	4	2	4	8	2	3	7	3	7	10
62	2	20160611	1	8	1	10	6	8	9	8	9	6	9	6	9	10	9	10	9	10	3	6	3	6	3	6	4	6	4	6	4	6	2	6	2	6	2	6	4	8	4	8	4	8	3	7	3	7	3
63	2	20160611	5	1	6	10	8	6	8	4	6	4	7	9	10	5	9	4	10	2	5	3	6	2	7	5	10	11	6	3	11	4	1	2	11	6	6	9	8	3	2	4	1	2	1	7	9	10	10
64	2	20160611	8	1	10	6	5	10	4	9	6	8	7	9	2	5	2	10	5	9	3	7	2	6	6	5	4	6	3	6	10	11	2	9	1	6	6	11	2	8	3	8	4	8	1	10	3	9	7
65	2	20160611	1	5	1	10	5	10	4	8	6	7	6	9	4	5	2	10	5	9	3	6	2	5	5	6	3	11	6	10	6	11	2	9	1	9	6	11	2	8	1	8	4	8	3	7	1	9	10
66	2	20160611	1	10	8	10	8	10	4	6	4	7	4	7	4	5	2	9	9	2	5	6	2	7	5	7	4	6	3	10	4	6	1	11	2	11	9	6	4	8	3	8	4	8	1	7	9	7	10
67	2	20160611	1	10	1	10	8	6	4	6	4	7	4	6	4	9	2	5	10	2	5	7	2	7	5	7	4	6	3	10	10	6	1	6	2	11	9	6	4	8	3	8	4	4	1	7	1	7	10
69	2	20160611	1	8	6	8	5	8	4	8	9	7	4	8	4	10	2	10	2	5	2	7	2	7	5	7	4	6	3	6	6	4	2	6	1	6	11	9	4	8	2	8	2	8	3	7	3	7	1
70	2	20160611	1	6	1	5	5	8	4	6	9	8	7	8	4	2	2	10	5	9	5	2	7	7	6	3	10	6	3	6	10	6	1	6	11	6	11	6	3	8	1	8	3	8	1	9	1	10	7
71	2	20160611	1	8	5	8	5	8	4	6	9	8	6	8	4	5	9	5	9	2	3	5	2	5	5	6	11	6	11	6	11	6	11	6	11	6	11	6	4	8	2	8	2	8	3	7	1	7	9
72	2	20160611	1	8	1	6	1	10	4	7	9	6	8	7	4	10	2	9	9	10	3	6	2	7	5	6	4	10	3	6	11	10	1	6	2	6	11	6	4	8	2	8	1	8	1	7	9	7	3
73	3	20160612	1	8	1	8	10	8	4	8	9	8	9	8	2	10	2	10	5	10	2	7	2	7	5	7	4	10	3	10	6	10	2	9	1	11	6	9	2	8	2	8	1	8	1	10	1	10	9
74	3	20160612	1	6	1	5	5	8	4	6	9	8	7	6	2	10	2	10	5	10	3	5	2	7	5	3	11	3	3	10	6	3	1	11	9	11	6	2	1	8	1	8	8	3	1	10	9	10	7
75	3	20160612	1	10	1	10	5	8	4	7	9	8	6	7	4	9	2	5	5	2	5	7	5	7	5	7	4	10	11	10	6	4	1	9	1	9	6	2	1	8	1	8	8	4	1	10	1	10	9
76	3	20160612	1	10	5	6	1	8	8	7	9	4	9	8	5	10	2	10	9	10	2	3	3	5	5	6	4	10	4	6	3	6	1	6	2	6	1	11	1	8	1	3	4	8	1	10	1	10	1
77	3	20160612	1	6	1	6	5	8	9	8	9	6	9	7	4	10	4	10	9	10	5	6	2	6	5	7	4	10	3	11	4	11	9	6	9	6	9	6	1	8	1	8	1	8	1	7	1	7	1
78	3	20160612	1	6	1	6	10	6	4	6	9	8	9	6	2	5	2	5	2	5	2	6	2	6	5	6	4	6	3	6	10	6	2	6	1	6	11	6	4	8	1	8	4	8	3	10	1	10	9
79	3	20160611	5	10	1	10	5	8	4	8	9	6	9	8	4	10	2	5	5	2	3	7	2	7	5	2	4	11	3	10	4	3	9	2	2	6	1	11	4	8	3	1	4	8	9	7	3	7	1
81	3	20160611	5	6	10	8	5	6	4	6	9	6	9	7	4	10	2	10	4	10	2	7	2	7	2	7	4	10	3	10	3	6	2	9	2	11	2	6	2	8	3	8	2	8	3	7	3	7	9
82	3	20160611	1	5	1	5	6	5	6	8	6	8	6	8	5	10	9	10	5	10	6	3	6	3	5	3	11	4	3	4	6	4	1	2	9	11	6	11	1	4	2	4	8	4	10	3	3	7	9
83	3	20160611	10	6	1	8	10	6	9	8	9	8	9	6	4	5	2	10	9	5	2	7	3	6	2	5	4	6	11	6	10	6	2	6	1	6	9	6	4	8	1	8	2	8	3	10	1	7	9
84	3	20160611	1	10	8	1	5	10	4	9	8	7	6	7	4	10	2	5	9	10	2	3	2	6	5	7	4	3	3	11	11	10	2	9	1	6	11	1	4	8	2	8	8	4	1	10	3	1	9
85	3	20160611	1	6	1	10	5	6	4	7	9	7	9	7	4	10	2	10	5	10	3	7	2	7	5	7	4	10	3	10	6	10	1	6	2	6	9	6	3	8	2	8	4	8	9	7	3	7	9
86	3	20160611	5	10	1	10	5	8	4	7	9	7	9	7	5	10	2	10	5	9	3	6	2	7	5	7	3	10	3	6	11	10	2	6	1	6	11	6	2	8	2	8	1	8	1	7	1	7	9
87	3	20160611	1	10	1	8	5	10	4	7	9	7	9	7	2	10	2	10	9	10	3	7	2	7	5	7	4	10	3	10	4	10	1	6	1	6	1	6	2	8	1	8	2	8	1	10	1	10	1
88	3	20160611	1	6	10	6	1	6	4	6	9	6	9	6	4	10	9	10	5	10	5	7	2	6	5	6	4	6	3	6	10	6	1	6	2	6	9	6	1	8	2	8	4	8	3	7	1	7	9
89	3	20160611	1	8	1	8	5	8	4	6	9	8	4	8	4	10	2	10	5	10	5	7	2	7	5	7	4	10	3	10	11	10	1	6	1	6	9	6	4	8	2	8	4	8	3	10	1	10	9
90	3	20160611	1	8	1	6	10	8	4	8	4	8	4	8	4	10	4	10	4	10	2	6	2	6	2	6	4	6	4	6	4	6	2	6	2	6	1	9	2	8	2	8	2	8	3	7	3	7	1
92	3	20160611	1	8	1	8	1	8	4	6	9	6	9	6	4	10	2	10	9	10	2	7	2	7	2	7	4	6	3	6	11	6	1	6	2	6	11	6	4	8	2	8	2	8	1	7	9	7	9
93	3	20160611	1	6	1	6	5	10	4	6	9	6	4	6	2	5	9	5	2	5	2	5	3	5	2	5	4	10	11	10	4	10	11	6	9	6	2	6	1	8	2	8	2	8	3	10	9	10	3
95	3	20160611	1	6	10	6	5	6	4	6	9	6	9	6	4	5	2	5	9	5	2	6	2	6	5	6	4	6	3	6	10	6	2	6	2	6	9	6	4	8	2	8	1	8	1	7	3	10	9
96	3	20160611	10	6	1	6	1	6	4	6	9	6	9	6	10	5	2	5	9	10	3	6	2	6	3	6	3	6	10	6	3	10	1	6	9	6	2	6	4	8	2	8	2	8	7	1	1	7	9
97	3	20160612	1	6	5	6	5	6	9	6	9	6	9	6	9	5	2	10	5	10	2	6	3	6	5	6	4	10	3	10	3	10	2	6	2	6	11	6	2	8	2	8	1	8	1	10	3	10	9
98	3	20160612	1	6	1	6	1	6	4	7	9	7	9	7	4	5	4	5	4	5	3	7	2	6	2	6	10	11	10	11	10	11	2	1	2	1	2	1	3	1	3	1	3	1	10	1	10	1	10
99	3	20160612	10	6	1	5	5	6	4	7	9	6	4	6	4	5	9	5	4	5	3	6	3	6	5	6	4	6	3	6	4	6	11	6	11	6	11	6	4	8	1	8	2	8	9	10	3	10	9
100	3	20160612	1	10	5	10	5	10	9	6	9	6	9	6	2	10	2	10	5	10	3	7	2	7	5	7	3	10	3	10	6	10	1	11	2	6	6	11	2	8	2	8	1	8	3	10	1	10	1
101	3	20160612	1	6	1	8	5	10	4	7	9	7	9	7	4	10	2	10	5	10	2	7	2	7	3	7	4	6	11	6	11	6	2	6	2	6	2	6	4	8	2	8	4	8	9	7	9	7	9
103	3	20160612			1	6	1	6			9	6	8	7			2	10	5	9			2	7	5	7			3	4	6	4			1	9	1	9			1	4	1	4			3	7	1
104	3	20160612	1	8	1	10	10	5	8	4	8	7	9	4	5	10	5	10	5	2	5	2	3	6	6	5	10	4	11	6	10	4	1	9	1	9	11	9	1	4	1	4	8	4	1	7	1	10	10
105	3	20160612	1	10	1	6	5	6	9	6	4	7	9	7	4	9	2	9	2	9	2	5	3	5	6	5	11	10	3	10	11	10	2	6	9	6	9	6	2	8	3	8	8	2	9	10	1	10	9
106	3	20160611	1	5	8	5	10	8	4	6	9	7	9	6	5	4	9	5	9	4	2	6	2	7	5	7	11	6	10	6	11	6	2	6	11	6	2	6	3	8	1	8	4	8	3	7	9	7	9
108	3	20160612	6	10	6	10	6	10	9	7	9	7	9	7	9	10	9	10	9	10	5	7	2	7	5	7	11	10	3	10	11	10	11	1	2	11	11	6	3	8	3	8	8	4	10	3	1	10	9
[truncated: 30 more columns]
